# Supplementary material for: Col5a3 Likely Promotes Adipogenesis of 3T3-L1 Through Oxidative Phosphorylation
Source: Genes (Basel). 2025 Jan 27;16(2):165. doi: 10.3390/genes16020165 (PMC11855316; doi:10.3390/genes16020165)
Supplement: Supplementary file 1 [file genes-16-00165-s001.zip]

Archive with 5 entries (5 files):
- Figure S1.Bioinformatics analysis of genes that are differentially expressed and downregulated.png
- Figure S2.Bioinformatics analysis of genes that are differentially expressed and upregulated.png
- Table S1.Summary of sequencing reads aligned with the Mus musculus genome.xlsx
- Table S2.The GO analysis of DEGs.xls
- Table S3.The KEGG pathway analysis of DEGs.xls
