# Supplementary material for: Col5a3 Likely Promotes Adipogenesis of 3T3-L1 Through Oxidative Phosphorylation
Source: Genes (Basel). 2025 Jan 27;16(2):165. doi: 10.3390/genes16020165 (PMC11855316; doi:10.3390/genes16020165)
Supplement: Supplementary file 1 [file genes-16-00165-s001.zip › Table S1.Summary of sequencing reads aligned with the Mus musculus genome.xlsx]

## Sheet: All_QC_data_infor
	siR-3	siR-5	NC-5	NC-3	NC-1	siR-1
Total Reads Count(#)	52778100	42542304	57327426	69474656	53692560	44227754
Total Bases Count(bp)	7820150113	6294960079	8400453167	10093678492	7860617422	6476617446
Average Read Length(bp)	148.17	147.97	146.53	145.29	146.4	146.44
Q10 Bases Count(bp)	7820022466	6294856461	8400348518	10093548958	7860515958	6476530444
Q10 Bases Ratio(%)	1	1	1	1	1	1
Q20 Bases Count(bp)	7592182513	6108371811	8212552646	9873023953	7679114962	6320813181
Q20 Bases Ratio(%)	0.9708	0.9704	0.9776	0.9781	0.9769	0.9759
Q30 Bases Count(bp)	7272399461	5849994242	7951880076	9566701740	7429263454	6104182564
Q30 Bases Ratio(%)	0.93	0.9293	0.9466	0.9478	0.9451	0.9425
N Bases Count(bp)	127647	103618	104649	129534	101464	87002
N Bases Ratio(%)	0	0	0	0	0	0
GC Bases Count(bp)	3787856713	3132872753	4255492009	5139070105	3999255535	3270052345
GC Bases Ratio(%)	0.4844	0.4977	0.5066	0.5091	0.5088	0.5049
