# Supplementary material for: Col5a3 Likely Promotes Adipogenesis of 3T3-L1 Through Oxidative Phosphorylation
Source: Genes (Basel). 2025 Jan 27;16(2):165. doi: 10.3390/genes16020165 (PMC11855316; doi:10.3390/genes16020165)
Supplement: Supplementary file 1 [file genes-16-00165-s001.zip › Table S2.The GO analysis of DEGs.xls]

## Sheet: GO功能富集分析结果表
GO.ID	Term	Ontology	Significant	Annotated	Pvalue	Qvalue	Signi_id	Signi_symbol
GO:0016787	cellular metabolic process	biological process	226/406	9735/20960	0.00011	0.0167893	ENSMUSG00000000628(-1.23118022545),ENSMUSG00000000957(-1.04727424142),ENSMUSG00000001056(1.09494632233),ENSMUSG00000001156(-1.06694322911),ENSMUSG00000001403(1.65910661439),ENSMUSG00000001506(-1.17777600588),ENSMUSG00000002297(1.32828827774),ENSMUSG00000002477(1.09627005914),ENSMUSG00000003534(-1.11038726858),ENSMUSG00000004151(1.37109479685),ENSMUSG00000004267(-1.08252333092),ENSMUSG00000005410(…	Hk2(-1.23118022545),Mmp14(-1.04727424142),Nhp2(1.09494632233),Mxd1(-1.06694322911),Ube2c(1.65910661439),Col1a1(-1.17777600588),Dbf4(1.32828827774),Snrpd1(1.09627005914),Ddr1(-1.11038726858),Etv1(1.37109479685),Eno2(-1.08252333092),Mcm5(1.55079788751),Ranbp1(1.58738162893),Ggt5(-2.11767055467),Pola1(1.09593202225),Gmnn(1.14097583668),Zfp775(-1.16438170726),Crlf1(-1.53687254743),Adssl1(-1.400572357…
GO:0030554	negative regulation of cell cycle phase transition	biological process	10/406	119/20960	0.00011	0.0167893	ENSMUSG00000017146(1.11243059486),ENSMUSG00000020185(1.30725590452),ENSMUSG00000024056(1.60740662607),ENSMUSG00000027379(1.46111816518),ENSMUSG00000030867(2.06664813421),ENSMUSG00000038379(1.68107243635),ENSMUSG00000040084(1.23410856791),ENSMUSG00000042489(1.52716639049),ENSMUSG00000046591(1.33562495706),ENSMUSG00000078429(-1.67419267911)	Brca1(1.11243059486),E2f7(1.30725590452),Ndc80(1.60740662607),Bub1(1.46111816518),Plk1(2.06664813421),Ttk(1.68107243635),Bub1b(1.23410856791),Clspn(1.52716639049),Ticrr(1.33562495706),Ctdsp2(-1.67419267911)
GO:0008137	respiratory electron transport chain	biological process	8/406	76/20960	0.00011	0.0167893	ENSMUSG00000021520(1.30748321968),ENSMUSG00000063694(1.01422024983),ENSMUSG00000064345(1.21003175083),ENSMUSG00000064354(1.19081285361),ENSMUSG00000064363(1.38970973461),ENSMUSG00000064367(1.65107209322),ENSMUSG00000064370(1.72647318153),ENSMUSG00000065947(1.41217203217)	Uqcrb(1.30748321968),Cycs(1.01422024983),mt-Nd2(1.21003175083),mt-Co2(1.19081285361),mt-Nd4(1.38970973461),mt-Nd5(1.65107209322),mt-Cytb(1.72647318153),mt-Nd4l(1.41217203217)
GO:0050136	cellular macromolecule biosynthetic process	biological process	120/406	4549/20960	0.00011	0.0167893	ENSMUSG00000001056(1.09494632233),ENSMUSG00000001156(-1.06694322911),ENSMUSG00000001506(-1.17777600588),ENSMUSG00000002297(1.32828827774),ENSMUSG00000004151(1.37109479685),ENSMUSG00000005410(1.55079788751),ENSMUSG00000006678(1.09593202225),ENSMUSG00000006715(1.14097583668),ENSMUSG00000007216(-1.16438170726),ENSMUSG00000013846(-1.08390692435),ENSMUSG00000015217(1.4814058562),ENSMUSG00000015243(-1.…	Nhp2(1.09494632233),Mxd1(-1.06694322911),Col1a1(-1.17777600588),Dbf4(1.32828827774),Etv1(1.37109479685),Mcm5(1.55079788751),Pola1(1.09593202225),Gmnn(1.14097583668),Zfp775(-1.16438170726),St3gal1(-1.08390692435),Hmgb3(1.4814058562),Abca1(-1.53287828117),Arnt2(-1.24982903581),Rxra(-1.65790819866),Brca1(1.11243059486),Birc5(1.60924994647),Etv4(1.72918102172),Uchl5(1.1595869002),Gtf3c6(1.54673881492…
GO:0016655	primary metabolic process	biological process	229/406	9910/20960	0.00012	0.0181342574257426	ENSMUSG00000000628(-1.23118022545),ENSMUSG00000000957(-1.04727424142),ENSMUSG00000001056(1.09494632233),ENSMUSG00000001156(-1.06694322911),ENSMUSG00000001403(1.65910661439),ENSMUSG00000001506(-1.17777600588),ENSMUSG00000002297(1.32828827774),ENSMUSG00000002477(1.09627005914),ENSMUSG00000003534(-1.11038726858),ENSMUSG00000004151(1.37109479685),ENSMUSG00000004267(-1.08252333092),ENSMUSG00000005410(…	Hk2(-1.23118022545),Mmp14(-1.04727424142),Nhp2(1.09494632233),Mxd1(-1.06694322911),Ube2c(1.65910661439),Col1a1(-1.17777600588),Dbf4(1.32828827774),Snrpd1(1.09627005914),Ddr1(-1.11038726858),Etv1(1.37109479685),Eno2(-1.08252333092),Mcm5(1.55079788751),Ranbp1(1.58738162893),Ggt5(-2.11767055467),Pola1(1.09593202225),Gmnn(1.14097583668),Zfp775(-1.16438170726),Crlf1(-1.53687254743),Adssl1(-1.400572357…
GO:0032559	protein localization to cytoskeleton	biological process	6/406	41/20960	0.00013	0.01907875	ENSMUSG00000002055(1.21002946116),ENSMUSG00000024795(2.07870154566),ENSMUSG00000027496(1.76269349448),ENSMUSG00000028718(1.41885508595),ENSMUSG00000038379(1.68107243635),ENSMUSG00000109511(1.66577342376)	Spag5(1.21002946116),Kif20b(2.07870154566),Aurka(1.76269349448),Stil(1.41885508595),Ttk(1.68107243635),Nup62(1.66577342376)
GO:0043515	ribonucleoside monophosphate metabolic process	biological process	15/406	253/20960	0.00013	0.01907875	ENSMUSG00000000628(-1.23118022545),ENSMUSG00000004267(-1.08252333092),ENSMUSG00000011148(-1.40057235715),ENSMUSG00000020108(-1.51425290102),ENSMUSG00000020475(-1.666687807),ENSMUSG00000021520(1.30748321968),ENSMUSG00000032633(-1.04326062514),ENSMUSG00000063694(1.01422024983),ENSMUSG00000064345(1.21003175083),ENSMUSG00000064354(1.19081285361),ENSMUSG00000064357(2.54885259638),ENSMUSG00000064363(1.…	Hk2(-1.23118022545),Eno2(-1.08252333092),Adssl1(-1.40057235715),Ddit4(-1.51425290102),Pgam2(-1.666687807),Uqcrb(1.30748321968),Flcn(-1.04326062514),Cycs(1.01422024983),mt-Nd2(1.21003175083),mt-Co2(1.19081285361),mt-Atp6(2.54885259638),mt-Nd4(1.38970973461),mt-Nd5(1.65107209322),mt-Cytb(1.72647318153),mt-Nd4l(1.41217203217)
GO:0016887	purine ribonucleoside triphosphate metabolic process	biological process	14/406	225/20960	0.00013	0.01907875	ENSMUSG00000000628(-1.23118022545),ENSMUSG00000004267(-1.08252333092),ENSMUSG00000020108(-1.51425290102),ENSMUSG00000020475(-1.666687807),ENSMUSG00000021520(1.30748321968),ENSMUSG00000032633(-1.04326062514),ENSMUSG00000063694(1.01422024983),ENSMUSG00000064345(1.21003175083),ENSMUSG00000064354(1.19081285361),ENSMUSG00000064357(2.54885259638),ENSMUSG00000064363(1.38970973461),ENSMUSG00000064367(1.6…	Hk2(-1.23118022545),Eno2(-1.08252333092),Ddit4(-1.51425290102),Pgam2(-1.666687807),Uqcrb(1.30748321968),Flcn(-1.04326062514),Cycs(1.01422024983),mt-Nd2(1.21003175083),mt-Co2(1.19081285361),mt-Atp6(2.54885259638),mt-Nd4(1.38970973461),mt-Nd5(1.65107209322),mt-Cytb(1.72647318153),mt-Nd4l(1.41217203217)
GO:0005524	regulation of DNA metabolic process	biological process	19/406	374/20960	0.00014	0.020158679245283	ENSMUSG00000006715(1.14097583668),ENSMUSG00000017146(1.11243059486),ENSMUSG00000020185(1.30725590452),ENSMUSG00000021377(1.28630499154),ENSMUSG00000021958(1.3621266239),ENSMUSG00000022034(1.21826767243),ENSMUSG00000022422(1.47785247618),ENSMUSG00000022516(-1.21086670885),ENSMUSG00000024803(1.02785345501),ENSMUSG00000024974(1.25379008331),ENSMUSG00000026622(1.86361345719),ENSMUSG00000029014(1.0445…	Gmnn(1.14097583668),Brca1(1.11243059486),E2f7(1.30725590452),Dek(1.28630499154),Pinx1(1.3621266239),Esco2(1.21826767243),Dscc1(1.47785247618),Nudt16l1(-1.21086670885),Ankrd1(1.02785345501),Smc3(1.25379008331),Nek2(1.86361345719),Dnajc2(1.04457027229),Pagr1a(3.33295557938),Dkc1(1.22340537479),Flcn(-1.04326062514),Pif1(1.95681570775),Smc1a(1.01802195222),E2f8(1.41217227156),Ticrr(1.33562495706)
GO:0003824	DNA conformation change	biological process	14/406	226/20960	0.00014	0.020158679245283	ENSMUSG00000005410(1.55079788751),ENSMUSG00000015217(1.4814058562),ENSMUSG00000015880(1.37749114544),ENSMUSG00000020914(1.12191442549),ENSMUSG00000025001(1.32692555581),ENSMUSG00000027306(1.6548460944),ENSMUSG00000028312(1.46977761883),ENSMUSG00000028693(1.036123853),ENSMUSG00000034329(1.48698873393),ENSMUSG00000034906(1.25839536458),ENSMUSG00000040007(-1.18312457223),ENSMUSG00000041064(1.9568157…	Mcm5(1.55079788751),Hmgb3(1.4814058562),Ncapg(1.37749114544),Top2a(1.12191442549),Hells(1.32692555581),Nusap1(1.6548460944),Smc2(1.46977761883),Nasp(1.036123853),Brip1(1.48698873393),Ncaph(1.25839536458),Bahd1(-1.18312457223),Pif1(1.95681570775),Hmgb2(1.05553458635),Nap1l1(1.20333459913)
GO:0008017	regulation of microtubule cytoskeleton organization	biological process	11/406	148/20960	0.00015	0.0213967289719626	ENSMUSG00000005732(1.58738162893),ENSMUSG00000012443(1.78870624355),ENSMUSG00000021965(1.27467196729),ENSMUSG00000026622(1.86361345719),ENSMUSG00000028718(1.41885508595),ENSMUSG00000028832(1.26803076871),ENSMUSG00000030867(2.06664813421),ENSMUSG00000032855(-1.33609169864),ENSMUSG00000036223(2.72855394212),ENSMUSG00000037313(1.49729958474),ENSMUSG00000109511(1.66577342376)	Ranbp1(1.58738162893),Kif11(1.78870624355),Ska3(1.27467196729),Nek2(1.86361345719),Stil(1.41885508595),Stmn1(1.26803076871),Plk1(2.06664813421),Pkd1(-1.33609169864),Ska1(2.72855394212),Tacc3(1.49729958474),Nup62(1.66577342376)
GO:0003777	oxidative phosphorylation	biological process	8/406	80/20960	0.00016	0.0222007272727273	ENSMUSG00000021520(1.30748321968),ENSMUSG00000063694(1.01422024983),ENSMUSG00000064345(1.21003175083),ENSMUSG00000064354(1.19081285361),ENSMUSG00000064363(1.38970973461),ENSMUSG00000064367(1.65107209322),ENSMUSG00000064370(1.72647318153),ENSMUSG00000065947(1.41217203217)	Uqcrb(1.30748321968),Cycs(1.01422024983),mt-Nd2(1.21003175083),mt-Co2(1.19081285361),mt-Nd4(1.38970973461),mt-Nd5(1.65107209322),mt-Cytb(1.72647318153),mt-Nd4l(1.41217203217)
GO:0003954	electron transport chain	biological process	8/406	80/20960	0.00016	0.0222007272727273	ENSMUSG00000021520(1.30748321968),ENSMUSG00000063694(1.01422024983),ENSMUSG00000064345(1.21003175083),ENSMUSG00000064354(1.19081285361),ENSMUSG00000064363(1.38970973461),ENSMUSG00000064367(1.65107209322),ENSMUSG00000064370(1.72647318153),ENSMUSG00000065947(1.41217203217)	Uqcrb(1.30748321968),Cycs(1.01422024983),mt-Nd2(1.21003175083),mt-Co2(1.19081285361),mt-Nd4(1.38970973461),mt-Nd5(1.65107209322),mt-Cytb(1.72647318153),mt-Nd4l(1.41217203217)
GO:0015631	cellular response to sterol	biological process	4/406	15/20960	0.00016	0.0222007272727273	ENSMUSG00000015243(-1.53287828117),ENSMUSG00000028150(-1.32129894767),ENSMUSG00000041324(1.01480808918),ENSMUSG00000093930(1.21796296939)	Abca1(-1.53287828117),Rorc(-1.32129894767),Inhba(1.01480808918),Hmgcs1(1.21796296939)
GO:0038023	ribonucleoside triphosphate metabolic process	biological process	14/406	232/20960	0.00018	0.0247508108108108	ENSMUSG00000000628(-1.23118022545),ENSMUSG00000004267(-1.08252333092),ENSMUSG00000020108(-1.51425290102),ENSMUSG00000020475(-1.666687807),ENSMUSG00000021520(1.30748321968),ENSMUSG00000032633(-1.04326062514),ENSMUSG00000063694(1.01422024983),ENSMUSG00000064345(1.21003175083),ENSMUSG00000064354(1.19081285361),ENSMUSG00000064357(2.54885259638),ENSMUSG00000064363(1.38970973461),ENSMUSG00000064367(1.6…	Hk2(-1.23118022545),Eno2(-1.08252333092),Ddit4(-1.51425290102),Pgam2(-1.666687807),Uqcrb(1.30748321968),Flcn(-1.04326062514),Cycs(1.01422024983),mt-Nd2(1.21003175083),mt-Co2(1.19081285361),mt-Atp6(2.54885259638),mt-Nd4(1.38970973461),mt-Nd5(1.65107209322),mt-Cytb(1.72647318153),mt-Nd4l(1.41217203217)
GO:0060089	cytoskeleton organization	biological process	40/406	1132/20960	0.00019	0.0254383333333333	ENSMUSG00000002055(1.21002946116),ENSMUSG00000003779(1.71059033185),ENSMUSG00000005233(1.09119498762),ENSMUSG00000005732(1.58738162893),ENSMUSG00000012443(1.78870624355),ENSMUSG00000017146(1.11243059486),ENSMUSG00000017716(1.60924994647),ENSMUSG00000018012(-1.18227456767),ENSMUSG00000019773(1.50053611465),ENSMUSG00000021965(1.27467196729),ENSMUSG00000022021(1.25839214274),ENSMUSG00000023940(1.650…	Spag5(1.21002946116),Kif20a(1.71059033185),Spc25(1.09119498762),Ranbp1(1.58738162893),Kif11(1.78870624355),Brca1(1.11243059486),Birc5(1.60924994647),Rac3(-1.18227456767),Fbxo5(1.50053611465),Ska3(1.27467196729),Diaph3(1.25839214274),Sgol1(1.65005781878),Ndc80(1.60740662607),Tnnt2(1.88379715817),Nek2(1.86361345719),Fgf7(1.69104915629),Nusap1(1.6548460944),Knstrn(1.41906836579),Aurka(1.76269349448)…
GO:0004888	positive regulation of nuclear division	biological process	7/406	62/20960	0.00019	0.0254383333333333	ENSMUSG00000001403(1.65910661439),ENSMUSG00000005732(1.58738162893),ENSMUSG00000017716(1.60924994647),ENSMUSG00000019773(1.50053611465),ENSMUSG00000026039(1.44534100398),ENSMUSG00000027306(1.6548460944),ENSMUSG00000109511(1.66577342376)	Ube2c(1.65910661439),Ranbp1(1.58738162893),Birc5(1.60924994647),Fbxo5(1.50053611465),Sgol2a(1.44534100398),Nusap1(1.6548460944),Nup62(1.66577342376)
GO:0004871	purine nucleoside triphosphate metabolic process	biological process	14/406	233/20960	0.00019	0.0254383333333333	ENSMUSG00000000628(-1.23118022545),ENSMUSG00000004267(-1.08252333092),ENSMUSG00000020108(-1.51425290102),ENSMUSG00000020475(-1.666687807),ENSMUSG00000021520(1.30748321968),ENSMUSG00000032633(-1.04326062514),ENSMUSG00000063694(1.01422024983),ENSMUSG00000064345(1.21003175083),ENSMUSG00000064354(1.19081285361),ENSMUSG00000064357(2.54885259638),ENSMUSG00000064363(1.38970973461),ENSMUSG00000064367(1.6…	Hk2(-1.23118022545),Eno2(-1.08252333092),Ddit4(-1.51425290102),Pgam2(-1.666687807),Uqcrb(1.30748321968),Flcn(-1.04326062514),Cycs(1.01422024983),mt-Nd2(1.21003175083),mt-Co2(1.19081285361),mt-Atp6(2.54885259638),mt-Nd4(1.38970973461),mt-Nd5(1.65107209322),mt-Cytb(1.72647318153),mt-Nd4l(1.41217203217)
GO:0004930	nucleoside monophosphate metabolic process	biological process	15/406	264/20960	0.00021	0.0278715652173913	ENSMUSG00000000628(-1.23118022545),ENSMUSG00000004267(-1.08252333092),ENSMUSG00000011148(-1.40057235715),ENSMUSG00000020108(-1.51425290102),ENSMUSG00000020475(-1.666687807),ENSMUSG00000021520(1.30748321968),ENSMUSG00000032633(-1.04326062514),ENSMUSG00000063694(1.01422024983),ENSMUSG00000064345(1.21003175083),ENSMUSG00000064354(1.19081285361),ENSMUSG00000064357(2.54885259638),ENSMUSG00000064363(1.…	Hk2(-1.23118022545),Eno2(-1.08252333092),Adssl1(-1.40057235715),Ddit4(-1.51425290102),Pgam2(-1.666687807),Uqcrb(1.30748321968),Flcn(-1.04326062514),Cycs(1.01422024983),mt-Nd2(1.21003175083),mt-Co2(1.19081285361),mt-Atp6(2.54885259638),mt-Nd4(1.38970973461),mt-Nd5(1.65107209322),mt-Cytb(1.72647318153),mt-Nd4l(1.41217203217)
GO:0003674	regulation of mitotic metaphase/anaphase transition	biological process	6/406	45/20960	0.00022	0.0289470689655172	ENSMUSG00000001403(1.65910661439),ENSMUSG00000024056(1.60740662607),ENSMUSG00000027379(1.46111816518),ENSMUSG00000030867(2.06664813421),ENSMUSG00000040084(1.23410856791),ENSMUSG00000045328(2.17564356103)	Ube2c(1.65910661439),Ndc80(1.60740662607),Bub1(1.46111816518),Plk1(2.06664813421),Bub1b(1.23410856791),Cenpe(2.17564356103)
GO:0005506	regulation of reproductive process	biological process	10/406	130/20960	0.00023	0.030004188034188	ENSMUSG00000015846(-1.65790819866),ENSMUSG00000019773(1.50053611465),ENSMUSG00000026039(1.44534100398),ENSMUSG00000027496(1.76269349448),ENSMUSG00000030717(1.01898808618),ENSMUSG00000033952(1.79015229178),ENSMUSG00000035262(-1.05090642513),ENSMUSG00000038379(1.68107243635),ENSMUSG00000041324(1.01480808918),ENSMUSG00000044813(-1.18754548657)	Rxra(-1.65790819866),Fbxo5(1.50053611465),Sgol2a(1.44534100398),Aurka(1.76269349448),Nupr1(1.01898808618),Aspm(1.79015229178),Amh(-1.05090642513),Ttk(1.68107243635),Inhba(1.01480808918),Shb(-1.18754548657)
GO:0022839	DNA repair	biological process	20/406	422/20960	0.00024	0.030526	ENSMUSG00000006678(1.09593202225),ENSMUSG00000017146(1.11243059486),ENSMUSG00000018189(1.1595869002),ENSMUSG00000021377(1.28630499154),ENSMUSG00000021569(1.28586405822),ENSMUSG00000022034(1.21826767243),ENSMUSG00000022516(-1.21086670885),ENSMUSG00000024974(1.25379008331),ENSMUSG00000030680(3.33295557938),ENSMUSG00000034329(1.48698873393),ENSMUSG00000039055(1.26862695507),ENSMUSG00000039396(1.4312…	Pola1(1.09593202225),Brca1(1.11243059486),Uchl5(1.1595869002),Dek(1.28630499154),Trip13(1.28586405822),Esco2(1.21826767243),Nudt16l1(-1.21086670885),Smc3(1.25379008331),Pagr1a(3.33295557938),Brip1(1.48698873393),Eme1(1.26862695507),Neil3(1.43123445338),Pclaf(1.53892030785),Pif1(1.95681570775),Smc1a(1.01802195222),Rbbp8(1.06682498488),Clspn(1.52716639049),Ticrr(1.33562495706),Rad54b(1.10262719543)…
GO:0003823	IRES-dependent viral translational initiation	biological process	3/406	7/20960	0.00024	0.030526	ENSMUSG00000024991(1.01224366992),ENSMUSG00000031029(-1.34171278753),ENSMUSG00000068882(1.12459231979)	Eif3a(1.01224366992),Eif3f(-1.34171278753),Ssb(1.12459231979)
GO:0005543	spindle assembly involved in meiosis	biological process	3/406	7/20960	0.00024	0.030526	ENSMUSG00000019773(1.50053611465),ENSMUSG00000027496(1.76269349448),ENSMUSG00000033952(1.79015229178)	Fbxo5(1.50053611465),Aurka(1.76269349448),Aspm(1.79015229178)
GO:0046873	protein localization to organelle	biological process	27/406	663/20960	0.00025	0.0315351239669421	ENSMUSG00000000628(-1.23118022545),ENSMUSG00000001506(-1.17777600588),ENSMUSG00000002055(1.21002946116),ENSMUSG00000002763(-1.01828236258),ENSMUSG00000005732(1.58738162893),ENSMUSG00000018362(1.54058558094),ENSMUSG00000021958(1.3621266239),ENSMUSG00000022034(1.21826767243),ENSMUSG00000023393(-1.61337430926),ENSMUSG00000023919(1.01161167054),ENSMUSG00000023951(-1.00884015588),ENSMUSG00000024056(1.…	Hk2(-1.23118022545),Col1a1(-1.17777600588),Spag5(1.21002946116),Pex6(-1.01828236258),Ranbp1(1.58738162893),Kpna2(1.54058558094),Pinx1(1.3621266239),Esco2(1.21826767243),Slc17a9(-1.61337430926),Cenpq(1.01161167054),Vegfa(-1.00884015588),Ndc80(1.60740662607),Kif20b(2.07870154566),Knl1(1.2983257689),Aurka(1.76269349448),Dnaja1(1.01865622736),Stil(1.41885508595),Plk1(2.06664813421),Dkc1(1.22340537479…
GO:0004497	carbohydrate derivative metabolic process	biological process	37/406	1037/20960	0.00027	0.0337787704918033	ENSMUSG00000000628(-1.23118022545),ENSMUSG00000004267(-1.08252333092),ENSMUSG00000011148(-1.40057235715),ENSMUSG00000013846(-1.08390692435),ENSMUSG00000015243(-1.53287828117),ENSMUSG00000020108(-1.51425290102),ENSMUSG00000020475(-1.666687807),ENSMUSG00000021520(1.30748321968),ENSMUSG00000023951(-1.00884015588),ENSMUSG00000026773(-1.51913906931),ENSMUSG00000028618(-1.54801471512),ENSMUSG0000002883…	Hk2(-1.23118022545),Eno2(-1.08252333092),Adssl1(-1.40057235715),St3gal1(-1.08390692435),Abca1(-1.53287828117),Ddit4(-1.51425290102),Pgam2(-1.666687807),Uqcrb(1.30748321968),Vegfa(-1.00884015588),Pfkfb3(-1.51913906931),Tmem59(-1.54801471512),Extl1(-1.7317644978),H6pd(-2.08818562782),Gxylt2(-1.09307697871),Mki67(2.51956327373),Porcn(-1.69664347986),Gorasp1(-1.07125200923),Flcn(-1.04326062514),Engas…
GO:0017137	negative regulation of mitotic cell cycle phase transition	biological process	9/406	110/20960	0.00029	0.0359859349593496	ENSMUSG00000017146(1.11243059486),ENSMUSG00000020185(1.30725590452),ENSMUSG00000024056(1.60740662607),ENSMUSG00000027379(1.46111816518),ENSMUSG00000030867(2.06664813421),ENSMUSG00000040084(1.23410856791),ENSMUSG00000042489(1.52716639049),ENSMUSG00000046591(1.33562495706),ENSMUSG00000078429(-1.67419267911)	Brca1(1.11243059486),E2f7(1.30725590452),Ndc80(1.60740662607),Bub1(1.46111816518),Plk1(2.06664813421),Bub1b(1.23410856791),Clspn(1.52716639049),Ticrr(1.33562495706),Ctdsp2(-1.67419267911)
GO:0051015	cellular respiration	biological process	11/406	160/20960	0.00030	0.0366312	ENSMUSG00000019992(1.61023630523),ENSMUSG00000021520(1.30748321968),ENSMUSG00000032633(-1.04326062514),ENSMUSG00000063694(1.01422024983),ENSMUSG00000064341(1.42279185586),ENSMUSG00000064345(1.21003175083),ENSMUSG00000064354(1.19081285361),ENSMUSG00000064363(1.38970973461),ENSMUSG00000064367(1.65107209322),ENSMUSG00000064370(1.72647318153),ENSMUSG00000065947(1.41217203217)	Mtfr2(1.61023630523),Uqcrb(1.30748321968),Flcn(-1.04326062514),Cycs(1.01422024983),mt-Nd1(1.42279185586),mt-Nd2(1.21003175083),mt-Co2(1.19081285361),mt-Nd4(1.38970973461),mt-Nd5(1.65107209322),mt-Cytb(1.72647318153),mt-Nd4l(1.41217203217)
GO:0003713	isoprenoid biosynthetic process	biological process	5/406	31/20960	0.00030	0.0366312	ENSMUSG00000027875(-1.46379011341),ENSMUSG00000027952(1.10745669559),ENSMUSG00000043153(1.12703242174),ENSMUSG00000058258(1.80567595482),ENSMUSG00000093930(1.21796296939)	Hmgcs2(-1.46379011341),Pmvk(1.10745669559),Ispd(1.12703242174),Idi1(1.80567595482),Hmgcs1(1.21796296939)
GO:0017171	metabolic process	biological process	245/406	10894/20960	0.00037	0.042460977443609	ENSMUSG00000000628(-1.23118022545),ENSMUSG00000000957(-1.04727424142),ENSMUSG00000001056(1.09494632233),ENSMUSG00000001156(-1.06694322911),ENSMUSG00000001403(1.65910661439),ENSMUSG00000001506(-1.17777600588),ENSMUSG00000002297(1.32828827774),ENSMUSG00000002477(1.09627005914),ENSMUSG00000003534(-1.11038726858),ENSMUSG00000004151(1.37109479685),ENSMUSG00000004267(-1.08252333092),ENSMUSG00000005410(…	Hk2(-1.23118022545),Mmp14(-1.04727424142),Nhp2(1.09494632233),Mxd1(-1.06694322911),Ube2c(1.65910661439),Col1a1(-1.17777600588),Dbf4(1.32828827774),Snrpd1(1.09627005914),Ddr1(-1.11038726858),Etv1(1.37109479685),Eno2(-1.08252333092),Mcm5(1.55079788751),Ranbp1(1.58738162893),Ggt5(-2.11767055467),Pola1(1.09593202225),Gmnn(1.14097583668),Zfp775(-1.16438170726),Crlf1(-1.53687254743),Adssl1(-1.400572357…
GO:0022836	spindle assembly involved in female meiosis I	biological process	2/406	2/20960	0.00037	0.042460977443609	ENSMUSG00000019773(1.50053611465),ENSMUSG00000027496(1.76269349448)	Fbxo5(1.50053611465),Aurka(1.76269349448)
GO:0015291	aminophospholipid transport	biological process	2/406	2/20960	0.00037	0.042460977443609	ENSMUSG00000015243(-1.53287828117),ENSMUSG00000035722(-1.04904862689)	Abca1(-1.53287828117),Abca7(-1.04904862689)
GO:0008236	positive regulation of DNA endoreduplication	biological process	2/406	2/20960	0.00037	0.042460977443609	ENSMUSG00000020185(1.30725590452),ENSMUSG00000046179(1.41217227156)	E2f7(1.30725590452),E2f8(1.41217227156)
GO:0015293	regulation of cytokinetic process	biological process	2/406	2/20960	0.00037	0.042460977443609	ENSMUSG00000024795(2.07870154566),ENSMUSG00000109511(1.66577342376)	Kif20b(2.07870154566),Nup62(1.66577342376)
GO:0022843	regulation of mitotic cytokinetic process	biological process	2/406	2/20960	0.00037	0.042460977443609	ENSMUSG00000024795(2.07870154566),ENSMUSG00000109511(1.66577342376)	Kif20b(2.07870154566),Nup62(1.66577342376)
GO:0015081	positive regulation of mitotic cytokinetic process	biological process	2/406	2/20960	0.00037	0.042460977443609	ENSMUSG00000024795(2.07870154566),ENSMUSG00000109511(1.66577342376)	Kif20b(2.07870154566),Nup62(1.66577342376)
GO:0001653	positive regulation of mitotic cytokinesis	biological process	2/406	2/20960	0.00037	0.042460977443609	ENSMUSG00000024795(2.07870154566),ENSMUSG00000109511(1.66577342376)	Kif20b(2.07870154566),Nup62(1.66577342376)
GO:0035091	female meiosis I	biological process	3/406	8/20960	0.00038	0.0432831343283582	ENSMUSG00000019773(1.50053611465),ENSMUSG00000021569(1.28586405822),ENSMUSG00000027496(1.76269349448)	Fbxo5(1.50053611465),Trip13(1.28586405822),Aurka(1.76269349448)
GO:0008289	chromosome condensation	biological process	5/406	33/20960	0.00040	0.0448911764705882	ENSMUSG00000015880(1.37749114544),ENSMUSG00000020914(1.12191442549),ENSMUSG00000027306(1.6548460944),ENSMUSG00000028312(1.46977761883),ENSMUSG00000034906(1.25839536458)	Ncapg(1.37749114544),Top2a(1.12191442549),Nusap1(1.6548460944),Smc2(1.46977761883),Ncaph(1.25839536458)
GO:0046914	cell cycle DNA replication	biological process	5/406	33/20960	0.00040	0.0448911764705882	ENSMUSG00000006715(1.14097583668),ENSMUSG00000020185(1.30725590452),ENSMUSG00000024974(1.25379008331),ENSMUSG00000041133(1.01802195222),ENSMUSG00000046179(1.41217227156)	Gmnn(1.14097583668),E2f7(1.30725590452),Smc3(1.25379008331),Smc1a(1.01802195222),E2f8(1.41217227156)
GO:0003700	sister chromatid cohesion	biological process	6/406	51/20960	0.00044	0.0490198540145985	ENSMUSG00000022422(1.47785247618),ENSMUSG00000024974(1.25379008331),ENSMUSG00000026039(1.44534100398),ENSMUSG00000027379(1.46111816518),ENSMUSG00000040084(1.23410856791),ENSMUSG00000041133(1.01802195222)	Dscc1(1.47785247618),Smc3(1.25379008331),Sgol2a(1.44534100398),Bub1(1.46111816518),Bub1b(1.23410856791),Smc1a(1.01802195222)
GO:0008528	nucleoside triphosphate metabolic process	biological process	14/406	254/20960	0.00046	0.0508766666666667	ENSMUSG00000000628(-1.23118022545),ENSMUSG00000004267(-1.08252333092),ENSMUSG00000020108(-1.51425290102),ENSMUSG00000020475(-1.666687807),ENSMUSG00000021520(1.30748321968),ENSMUSG00000032633(-1.04326062514),ENSMUSG00000063694(1.01422024983),ENSMUSG00000064345(1.21003175083),ENSMUSG00000064354(1.19081285361),ENSMUSG00000064357(2.54885259638),ENSMUSG00000064363(1.38970973461),ENSMUSG00000064367(1.6…	Hk2(-1.23118022545),Eno2(-1.08252333092),Ddit4(-1.51425290102),Pgam2(-1.666687807),Uqcrb(1.30748321968),Flcn(-1.04326062514),Cycs(1.01422024983),mt-Nd2(1.21003175083),mt-Co2(1.19081285361),mt-Atp6(2.54885259638),mt-Nd4(1.38970973461),mt-Nd5(1.65107209322),mt-Cytb(1.72647318153),mt-Nd4l(1.41217203217)
GO:0004252	negative regulation of metaphase/anaphase transition of cell cycle	biological process	5/406	34/20960	0.00047	0.0512400714285714	ENSMUSG00000024056(1.60740662607),ENSMUSG00000027379(1.46111816518),ENSMUSG00000030867(2.06664813421),ENSMUSG00000038379(1.68107243635),ENSMUSG00000040084(1.23410856791)	Ndc80(1.60740662607),Bub1(1.46111816518),Plk1(2.06664813421),Ttk(1.68107243635),Bub1b(1.23410856791)
GO:0015077	negative regulation of chromosome separation	biological process	5/406	34/20960	0.00047	0.0512400714285714	ENSMUSG00000024056(1.60740662607),ENSMUSG00000027379(1.46111816518),ENSMUSG00000030867(2.06664813421),ENSMUSG00000038379(1.68107243635),ENSMUSG00000040084(1.23410856791)	Ndc80(1.60740662607),Bub1(1.46111816518),Plk1(2.06664813421),Ttk(1.68107243635),Bub1b(1.23410856791)
GO:0016247	cellular response to gonadotropin stimulus	biological process	4/406	20/20960	0.00053	0.0573715602836879	ENSMUSG00000026976(1.39862907988),ENSMUSG00000027715(1.81432412613),ENSMUSG00000041324(1.01480808918),ENSMUSG00000093930(1.21796296939)	Pax8(1.39862907988),Ccna2(1.81432412613),Inhba(1.01480808918),Hmgcs1(1.21796296939)
GO:0140101	mitotic spindle assembly	biological process	6/406	53/20960	0.00054	0.0580423943661972	ENSMUSG00000012443(1.78870624355),ENSMUSG00000017716(1.60924994647),ENSMUSG00000026622(1.86361345719),ENSMUSG00000030867(2.06664813421),ENSMUSG00000032254(1.93582768527),ENSMUSG00000034311(1.52324034085)	Kif11(1.78870624355),Birc5(1.60924994647),Nek2(1.86361345719),Plk1(2.06664813421),Kif23(1.93582768527),Kif4(1.52324034085)
GO:0140110	glycosylation	biological process	13/406	230/20960	0.00058	0.0619058741258741	ENSMUSG00000013846(-1.08390692435),ENSMUSG00000028618(-1.54801471512),ENSMUSG00000028838(-1.7317644978),ENSMUSG00000030074(-1.09307697871),ENSMUSG00000032513(-1.07125200923),ENSMUSG00000036620(-1.25791217652),ENSMUSG00000038886(-1.18028257951),ENSMUSG00000042428(-1.34259757487),ENSMUSG00000042737(-1.2559928679),ENSMUSG00000043153(1.12703242174),ENSMUSG00000058793(-1.0694639775),ENSMUSG00000059479…	St3gal1(-1.08390692435),Tmem59(-1.54801471512),Extl1(-1.7317644978),Gxylt2(-1.09307697871),Gorasp1(-1.07125200923),Mgat4b(-1.25791217652),Man2a2(-1.18028257951),Mgat3(-1.34259757487),Dpm3(-1.2559928679),Ispd(1.12703242174),Cds2(-1.0694639775),B3gnt8(-1.80068867525),Galnt2(-1.0810736862)
GO:0004867	negative regulation of DNA metabolic process	biological process	9/406	121/20960	0.00059	0.0625359027777778	ENSMUSG00000006715(1.14097583668),ENSMUSG00000021958(1.3621266239),ENSMUSG00000022516(-1.21086670885),ENSMUSG00000024803(1.02785345501),ENSMUSG00000024974(1.25379008331),ENSMUSG00000029014(1.04457027229),ENSMUSG00000032633(-1.04326062514),ENSMUSG00000041064(1.95681570775),ENSMUSG00000041133(1.01802195222)	Gmnn(1.14097583668),Pinx1(1.3621266239),Nudt16l1(-1.21086670885),Ankrd1(1.02785345501),Smc3(1.25379008331),Dnajc2(1.04457027229),Flcn(-1.04326062514),Pif1(1.95681570775),Smc1a(1.01802195222)
GO:0019207	negative regulation of nuclear division	biological process	6/406	54/20960	0.00060	0.0631572413793103	ENSMUSG00000019773(1.50053611465),ENSMUSG00000024056(1.60740662607),ENSMUSG00000027379(1.46111816518),ENSMUSG00000030867(2.06664813421),ENSMUSG00000038379(1.68107243635),ENSMUSG00000040084(1.23410856791)	Fbxo5(1.50053611465),Ndc80(1.60740662607),Bub1(1.46111816518),Plk1(2.06664813421),Ttk(1.68107243635),Bub1b(1.23410856791)
GO:0017124	nucleobase-containing compound metabolic process	biological process	132/406	5305/20960	0.00061	0.0633362585034014	ENSMUSG00000000628(-1.23118022545),ENSMUSG00000001056(1.09494632233),ENSMUSG00000001156(-1.06694322911),ENSMUSG00000001506(-1.17777600588),ENSMUSG00000002297(1.32828827774),ENSMUSG00000002477(1.09627005914),ENSMUSG00000004151(1.37109479685),ENSMUSG00000004267(-1.08252333092),ENSMUSG00000005410(1.55079788751),ENSMUSG00000006678(1.09593202225),ENSMUSG00000006715(1.14097583668),ENSMUSG00000007216(-1…	Hk2(-1.23118022545),Nhp2(1.09494632233),Mxd1(-1.06694322911),Col1a1(-1.17777600588),Dbf4(1.32828827774),Snrpd1(1.09627005914),Etv1(1.37109479685),Eno2(-1.08252333092),Mcm5(1.55079788751),Pola1(1.09593202225),Gmnn(1.14097583668),Zfp775(-1.16438170726),Adssl1(-1.40057235715),Hmgb3(1.4814058562),Abca1(-1.53287828117),Arnt2(-1.24982903581),Rxra(-1.65790819866),Brca1(1.11243059486),Birc5(1.60924994647…
GO:0047485	spindle localization	biological process	5/406	36/20960	0.00061	0.0633362585034014	ENSMUSG00000002055(1.21002946116),ENSMUSG00000024056(1.60740662607),ENSMUSG00000027306(1.6548460944),ENSMUSG00000033952(1.79015229178),ENSMUSG00000069910(1.51669253315)	Spag5(1.21002946116),Ndc80(1.60740662607),Nusap1(1.6548460944),Aspm(1.79015229178),Spdl1(1.51669253315)
GO:0001664	organic cyclic compound metabolic process	biological process	139/406	5643/20960	0.00063	0.0646908609271523	ENSMUSG00000000628(-1.23118022545),ENSMUSG00000001056(1.09494632233),ENSMUSG00000001156(-1.06694322911),ENSMUSG00000001506(-1.17777600588),ENSMUSG00000002297(1.32828827774),ENSMUSG00000002477(1.09627005914),ENSMUSG00000004151(1.37109479685),ENSMUSG00000004267(-1.08252333092),ENSMUSG00000005410(1.55079788751),ENSMUSG00000006678(1.09593202225),ENSMUSG00000006715(1.14097583668),ENSMUSG00000007216(-1…	Hk2(-1.23118022545),Nhp2(1.09494632233),Mxd1(-1.06694322911),Col1a1(-1.17777600588),Dbf4(1.32828827774),Snrpd1(1.09627005914),Etv1(1.37109479685),Eno2(-1.08252333092),Mcm5(1.55079788751),Pola1(1.09593202225),Gmnn(1.14097583668),Zfp775(-1.16438170726),Adssl1(-1.40057235715),Hmgb3(1.4814058562),Abca1(-1.53287828117),Arnt2(-1.24982903581),Rxra(-1.65790819866),Brca1(1.11243059486),Birc5(1.60924994647…
GO:0016410	positive regulation of sterol transport	biological process	4/406	21/20960	0.00064	0.0646908609271523	ENSMUSG00000015243(-1.53287828117),ENSMUSG00000017754(-1.04179377879),ENSMUSG00000023832(1.36037357566),ENSMUSG00000035722(-1.04904862689)	Abca1(-1.53287828117),Pltp(-1.04179377879),Acat2(1.36037357566),Abca7(-1.04904862689)
GO:0000149	positive regulation of cholesterol transport	biological process	4/406	21/20960	0.00064	0.0646908609271523	ENSMUSG00000015243(-1.53287828117),ENSMUSG00000017754(-1.04179377879),ENSMUSG00000023832(1.36037357566),ENSMUSG00000035722(-1.04904862689)	Abca1(-1.53287828117),Pltp(-1.04179377879),Acat2(1.36037357566),Abca7(-1.04904862689)
GO:0005244	response to cholesterol	biological process	4/406	21/20960	0.00064	0.0646908609271523	ENSMUSG00000015243(-1.53287828117),ENSMUSG00000027952(1.10745669559),ENSMUSG00000041324(1.01480808918),ENSMUSG00000093930(1.21796296939)	Abca1(-1.53287828117),Pmvk(1.10745669559),Inhba(1.01480808918),Hmgcs1(1.21796296939)
GO:0022832	regulation of ATPase activity	biological process	6/406	55/20960	0.00066	0.0658403921568627	ENSMUSG00000021811(1.08182613212),ENSMUSG00000026414(1.88379715817),ENSMUSG00000028035(1.48827609886),ENSMUSG00000028410(1.01865622736),ENSMUSG00000034906(1.25839536458),ENSMUSG00000041936(-1.11128643418)	Dnajc9(1.08182613212),Tnnt2(1.88379715817),Dnajb4(1.48827609886),Dnaja1(1.01865622736),Ncaph(1.25839536458),Agrn(-1.11128643418)
GO:0046906	regulation of microtubule-based process	biological process	11/406	176/20960	0.00066	0.0658403921568627	ENSMUSG00000005732(1.58738162893),ENSMUSG00000012443(1.78870624355),ENSMUSG00000021965(1.27467196729),ENSMUSG00000026622(1.86361345719),ENSMUSG00000028718(1.41885508595),ENSMUSG00000028832(1.26803076871),ENSMUSG00000030867(2.06664813421),ENSMUSG00000032855(-1.33609169864),ENSMUSG00000036223(2.72855394212),ENSMUSG00000037313(1.49729958474),ENSMUSG00000109511(1.66577342376)	Ranbp1(1.58738162893),Kif11(1.78870624355),Ska3(1.27467196729),Nek2(1.86361345719),Stil(1.41885508595),Stmn1(1.26803076871),Plk1(2.06664813421),Pkd1(-1.33609169864),Ska1(2.72855394212),Tacc3(1.49729958474),Nup62(1.66577342376)
GO:0005102	positive regulation of ATPase activity	biological process	5/406	37/20960	0.00070	0.0689296774193548	ENSMUSG00000021811(1.08182613212),ENSMUSG00000026414(1.88379715817),ENSMUSG00000028035(1.48827609886),ENSMUSG00000028410(1.01865622736),ENSMUSG00000034906(1.25839536458)	Dnajc9(1.08182613212),Tnnt2(1.88379715817),Dnajb4(1.48827609886),Dnaja1(1.01865622736),Ncaph(1.25839536458)
GO:0035326	negative regulation of chromosome segregation	biological process	5/406	37/20960	0.00070	0.0689296774193548	ENSMUSG00000024056(1.60740662607),ENSMUSG00000027379(1.46111816518),ENSMUSG00000030867(2.06664813421),ENSMUSG00000038379(1.68107243635),ENSMUSG00000040084(1.23410856791)	Ndc80(1.60740662607),Bub1(1.46111816518),Plk1(2.06664813421),Ttk(1.68107243635),Bub1b(1.23410856791)
GO:0016874	cellular process	biological process	333/406	15797/20960	0.00074	0.0724014102564103	ENSMUSG00000000628(-1.23118022545),ENSMUSG00000000957(-1.04727424142),ENSMUSG00000001056(1.09494632233),ENSMUSG00000001156(-1.06694322911),ENSMUSG00000001403(1.65910661439),ENSMUSG00000001506(-1.17777600588),ENSMUSG00000001751(-1.08229759425),ENSMUSG00000002055(1.21002946116),ENSMUSG00000002297(1.32828827774),ENSMUSG00000002477(1.09627005914),ENSMUSG00000002763(-1.01828236258),ENSMUSG00000003534(…	Hk2(-1.23118022545),Mmp14(-1.04727424142),Nhp2(1.09494632233),Mxd1(-1.06694322911),Ube2c(1.65910661439),Col1a1(-1.17777600588),Naglu(-1.08229759425),Spag5(1.21002946116),Dbf4(1.32828827774),Snrpd1(1.09627005914),Pex6(-1.01828236258),Ddr1(-1.11038726858),Kif20a(1.71059033185),Etv1(1.37109479685),Eno2(-1.08252333092),Spc25(1.09119498762),Mcm5(1.55079788751),Ranbp1(1.58738162893),Ggt5(-2.11767055467…
GO:0003705	cellular macromolecule metabolic process	biological process	176/406	7475/20960	0.00075	0.0724509493670886	ENSMUSG00000000957(-1.04727424142),ENSMUSG00000001056(1.09494632233),ENSMUSG00000001156(-1.06694322911),ENSMUSG00000001403(1.65910661439),ENSMUSG00000001506(-1.17777600588),ENSMUSG00000002297(1.32828827774),ENSMUSG00000003534(-1.11038726858),ENSMUSG00000004151(1.37109479685),ENSMUSG00000005410(1.55079788751),ENSMUSG00000005732(1.58738162893),ENSMUSG00000006678(1.09593202225),ENSMUSG00000006715(1.…	Mmp14(-1.04727424142),Nhp2(1.09494632233),Mxd1(-1.06694322911),Ube2c(1.65910661439),Col1a1(-1.17777600588),Dbf4(1.32828827774),Ddr1(-1.11038726858),Etv1(1.37109479685),Mcm5(1.55079788751),Ranbp1(1.58738162893),Pola1(1.09593202225),Gmnn(1.14097583668),Zfp775(-1.16438170726),Crlf1(-1.53687254743),St3gal1(-1.08390692435),Hmgb3(1.4814058562),Abca1(-1.53287828117),Gadd45b(-1.10965841039),Arnt2(-1.2498…
GO:0020037	heterocycle metabolic process	biological process	134/406	5427/20960	0.00075	0.0724509493670886	ENSMUSG00000000628(-1.23118022545),ENSMUSG00000001056(1.09494632233),ENSMUSG00000001156(-1.06694322911),ENSMUSG00000001506(-1.17777600588),ENSMUSG00000002297(1.32828827774),ENSMUSG00000002477(1.09627005914),ENSMUSG00000004151(1.37109479685),ENSMUSG00000004267(-1.08252333092),ENSMUSG00000005410(1.55079788751),ENSMUSG00000006678(1.09593202225),ENSMUSG00000006715(1.14097583668),ENSMUSG00000007216(-1…	Hk2(-1.23118022545),Nhp2(1.09494632233),Mxd1(-1.06694322911),Col1a1(-1.17777600588),Dbf4(1.32828827774),Snrpd1(1.09627005914),Etv1(1.37109479685),Eno2(-1.08252333092),Mcm5(1.55079788751),Pola1(1.09593202225),Gmnn(1.14097583668),Zfp775(-1.16438170726),Adssl1(-1.40057235715),Hmgb3(1.4814058562),Abca1(-1.53287828117),Arnt2(-1.24982903581),Rxra(-1.65790819866),Brca1(1.11243059486),Birc5(1.60924994647…
GO:0001228	collagen catabolic process	biological process	4/406	22/20960	0.00077	0.0734885185185185	ENSMUSG00000000957(-1.04727424142),ENSMUSG00000020695(-1.28217766329),ENSMUSG00000031740(-1.54983452396),ENSMUSG00000036545(-1.28842546428)	Mmp14(-1.04727424142),Mrc2(-1.28217766329),Mmp2(-1.54983452396),Adamts2(-1.28842546428)
GO:0022890	viral translation	biological process	3/406	10/20960	0.00078	0.0734885185185185	ENSMUSG00000024991(1.01224366992),ENSMUSG00000031029(-1.34171278753),ENSMUSG00000068882(1.12459231979)	Eif3a(1.01224366992),Eif3f(-1.34171278753),Ssb(1.12459231979)
GO:0019887	attachment of mitotic spindle microtubules to kinetochore	biological process	3/406	10/20960	0.00078	0.0734885185185185	ENSMUSG00000024056(1.60740662607),ENSMUSG00000028678(1.85095173015),ENSMUSG00000045328(2.17564356103)	Ndc80(1.60740662607),Kif2c(1.85095173015),Cenpe(2.17564356103)
GO:0001158	chorion development	biological process	3/406	10/20960	0.00078	0.0734885185185185	ENSMUSG00000020185(1.30725590452),ENSMUSG00000030680(3.33295557938),ENSMUSG00000046179(1.41217227156)	E2f7(1.30725590452),Pagr1a(3.33295557938),E2f8(1.41217227156)
GO:0015318	glycoprotein metabolic process	biological process	16/406	333/20960	0.00084	0.0786559509202454	ENSMUSG00000013846(-1.08390692435),ENSMUSG00000028618(-1.54801471512),ENSMUSG00000028838(-1.7317644978),ENSMUSG00000030074(-1.09307697871),ENSMUSG00000031169(-1.69664347986),ENSMUSG00000032513(-1.07125200923),ENSMUSG00000033857(-1.19608708767),ENSMUSG00000035722(-1.04904862689),ENSMUSG00000036620(-1.25791217652),ENSMUSG00000037306(-1.00109454419),ENSMUSG00000038886(-1.18028257951),ENSMUSG00000042…	St3gal1(-1.08390692435),Tmem59(-1.54801471512),Extl1(-1.7317644978),Gxylt2(-1.09307697871),Porcn(-1.69664347986),Gorasp1(-1.07125200923),Engase(-1.19608708767),Abca7(-1.04904862689),Mgat4b(-1.25791217652),Man1c1(-1.00109454419),Man2a2(-1.18028257951),Mgat3(-1.34259757487),Dpm3(-1.2559928679),Ispd(1.12703242174),B3gnt8(-1.80068867525),Galnt2(-1.0810736862)
GO:0015108	negative regulation of cellular process	biological process	108/406	4229/20960	0.00097	0.0902750609756097	ENSMUSG00000000628(-1.23118022545),ENSMUSG00000000957(-1.04727424142),ENSMUSG00000001156(-1.06694322911),ENSMUSG00000001506(-1.17777600588),ENSMUSG00000003534(-1.11038726858),ENSMUSG00000006715(1.14097583668),ENSMUSG00000007888(-1.53687254743),ENSMUSG00000015217(1.4814058562),ENSMUSG00000015312(-1.10965841039),ENSMUSG00000015709(-1.24982903581),ENSMUSG00000015846(-1.65790819866),ENSMUSG0000001714…	Hk2(-1.23118022545),Mmp14(-1.04727424142),Mxd1(-1.06694322911),Col1a1(-1.17777600588),Ddr1(-1.11038726858),Gmnn(1.14097583668),Crlf1(-1.53687254743),Hmgb3(1.4814058562),Gadd45b(-1.10965841039),Arnt2(-1.24982903581),Rxra(-1.65790819866),Brca1(1.11243059486),Birc5(1.60924994647),Etv4(1.72918102172),Uchl5(1.1595869002),Fbxo5(1.50053611465),Ddit4(-1.51425290102),E2f7(1.30725590452),Adarb1(-1.54599948…
GO:0004721	nitrogen compound metabolic process	biological process	212/406	9329/20960	0.00098	0.0906529696969697	ENSMUSG00000000628(-1.23118022545),ENSMUSG00000000957(-1.04727424142),ENSMUSG00000001056(1.09494632233),ENSMUSG00000001156(-1.06694322911),ENSMUSG00000001403(1.65910661439),ENSMUSG00000001506(-1.17777600588),ENSMUSG00000002297(1.32828827774),ENSMUSG00000002477(1.09627005914),ENSMUSG00000003534(-1.11038726858),ENSMUSG00000004151(1.37109479685),ENSMUSG00000004267(-1.08252333092),ENSMUSG00000005410(…	Hk2(-1.23118022545),Mmp14(-1.04727424142),Nhp2(1.09494632233),Mxd1(-1.06694322911),Ube2c(1.65910661439),Col1a1(-1.17777600588),Dbf4(1.32828827774),Snrpd1(1.09627005914),Ddr1(-1.11038726858),Etv1(1.37109479685),Eno2(-1.08252333092),Mcm5(1.55079788751),Ranbp1(1.58738162893),Ggt5(-2.11767055467),Pola1(1.09593202225),Gmnn(1.14097583668),Zfp775(-1.16438170726),Crlf1(-1.53687254743),Adssl1(-1.400572357…
GO:0005496	meiosis I	biological process	8/406	105/20960	0.00101	0.0928652409638554	ENSMUSG00000019773(1.50053611465),ENSMUSG00000020914(1.12191442549),ENSMUSG00000021569(1.28586405822),ENSMUSG00000026039(1.44534100398),ENSMUSG00000027496(1.76269349448),ENSMUSG00000030867(2.06664813421),ENSMUSG00000034329(1.48698873393),ENSMUSG00000039055(1.26862695507)	Fbxo5(1.50053611465),Top2a(1.12191442549),Trip13(1.28586405822),Sgol2a(1.44534100398),Aurka(1.76269349448),Plk1(2.06664813421),Brip1(1.48698873393),Eme1(1.26862695507)
GO:0005516	bone trabecula formation	biological process	3/406	11/20960	0.00106	0.0966355621301775	ENSMUSG00000001506(-1.17777600588),ENSMUSG00000023951(-1.00884015588),ENSMUSG00000031740(-1.54983452396)	Col1a1(-1.17777600588),Vegfa(-1.00884015588),Mmp2(-1.54983452396)
GO:0019902	regulation of DNA replication	biological process	8/406	106/20960	0.00107	0.0966355621301775	ENSMUSG00000006715(1.14097583668),ENSMUSG00000020185(1.30725590452),ENSMUSG00000022034(1.21826767243),ENSMUSG00000022422(1.47785247618),ENSMUSG00000024974(1.25379008331),ENSMUSG00000041133(1.01802195222),ENSMUSG00000046179(1.41217227156),ENSMUSG00000046591(1.33562495706)	Gmnn(1.14097583668),E2f7(1.30725590452),Esco2(1.21826767243),Dscc1(1.47785247618),Smc3(1.25379008331),Smc1a(1.01802195222),E2f8(1.41217227156),Ticrr(1.33562495706)
GO:0005096	meiosis I cell cycle process	biological process	8/406	106/20960	0.00107	0.0966355621301775	ENSMUSG00000019773(1.50053611465),ENSMUSG00000020914(1.12191442549),ENSMUSG00000021569(1.28586405822),ENSMUSG00000026039(1.44534100398),ENSMUSG00000027496(1.76269349448),ENSMUSG00000030867(2.06664813421),ENSMUSG00000034329(1.48698873393),ENSMUSG00000039055(1.26862695507)	Fbxo5(1.50053611465),Top2a(1.12191442549),Trip13(1.28586405822),Sgol2a(1.44534100398),Aurka(1.76269349448),Plk1(2.06664813421),Brip1(1.48698873393),Eme1(1.26862695507)
GO:0008080	positive regulation of mitotic cell cycle	biological process	9/406	132/20960	0.00110	0.0979302312138728	ENSMUSG00000001403(1.65910661439),ENSMUSG00000002297(1.32828827774),ENSMUSG00000005732(1.58738162893),ENSMUSG00000017716(1.60924994647),ENSMUSG00000024056(1.60740662607),ENSMUSG00000024795(2.07870154566),ENSMUSG00000027306(1.6548460944),ENSMUSG00000044813(-1.18754548657),ENSMUSG00000109511(1.66577342376)	Ube2c(1.65910661439),Dbf4(1.32828827774),Ranbp1(1.58738162893),Birc5(1.60924994647),Ndc80(1.60740662607),Kif20b(2.07870154566),Nusap1(1.6548460944),Shb(-1.18754548657),Nup62(1.66577342376)
GO:0005261	spindle assembly involved in female meiosis	biological process	2/406	3/20960	0.00111	0.0979302312138728	ENSMUSG00000019773(1.50053611465),ENSMUSG00000027496(1.76269349448)	Fbxo5(1.50053611465),Aurka(1.76269349448)
GO:0051219	post-translational protein acetylation	biological process	2/406	3/20960	0.00111	0.0979302312138728	ENSMUSG00000022034(1.21826767243),ENSMUSG00000022422(1.47785247618)	Esco2(1.21826767243),Dscc1(1.47785247618)
GO:0019199	regulation of mitotic cytokinesis	biological process	2/406	3/20960	0.00111	0.0979302312138728	ENSMUSG00000024795(2.07870154566),ENSMUSG00000109511(1.66577342376)	Kif20b(2.07870154566),Nup62(1.66577342376)
GO:0016747	animal organ regeneration	biological process	7/406	83/20960	0.00114	0.0999989655172414	ENSMUSG00000020593(-1.14112545436),ENSMUSG00000027496(1.76269349448),ENSMUSG00000027715(1.81432412613),ENSMUSG00000031004(2.51956327373),ENSMUSG00000032271(-1.02938017893),ENSMUSG00000056501(-1.13357392212),ENSMUSG00000064370(1.72647318153)	Lpin1(-1.14112545436),Aurka(1.76269349448),Ccna2(1.81432412613),Mki67(2.51956327373),Nnmt(-1.02938017893),Cebpb(-1.13357392212),mt-Cytb(1.72647318153)
GO:0008170	protein glycosylation	biological process	12/406	219/20960	0.00122	0.105800340909091	ENSMUSG00000013846(-1.08390692435),ENSMUSG00000028618(-1.54801471512),ENSMUSG00000028838(-1.7317644978),ENSMUSG00000030074(-1.09307697871),ENSMUSG00000032513(-1.07125200923),ENSMUSG00000036620(-1.25791217652),ENSMUSG00000038886(-1.18028257951),ENSMUSG00000042428(-1.34259757487),ENSMUSG00000042737(-1.2559928679),ENSMUSG00000043153(1.12703242174),ENSMUSG00000059479(-1.80068867525),ENSMUSG0000008970…	St3gal1(-1.08390692435),Tmem59(-1.54801471512),Extl1(-1.7317644978),Gxylt2(-1.09307697871),Gorasp1(-1.07125200923),Mgat4b(-1.25791217652),Man2a2(-1.18028257951),Mgat3(-1.34259757487),Dpm3(-1.2559928679),Ispd(1.12703242174),B3gnt8(-1.80068867525),Galnt2(-1.0810736862)
GO:0042562	macromolecule glycosylation	biological process	12/406	219/20960	0.00122	0.105800340909091	ENSMUSG00000013846(-1.08390692435),ENSMUSG00000028618(-1.54801471512),ENSMUSG00000028838(-1.7317644978),ENSMUSG00000030074(-1.09307697871),ENSMUSG00000032513(-1.07125200923),ENSMUSG00000036620(-1.25791217652),ENSMUSG00000038886(-1.18028257951),ENSMUSG00000042428(-1.34259757487),ENSMUSG00000042737(-1.2559928679),ENSMUSG00000043153(1.12703242174),ENSMUSG00000059479(-1.80068867525),ENSMUSG0000008970…	St3gal1(-1.08390692435),Tmem59(-1.54801471512),Extl1(-1.7317644978),Gxylt2(-1.09307697871),Gorasp1(-1.07125200923),Mgat4b(-1.25791217652),Man2a2(-1.18028257951),Mgat3(-1.34259757487),Dpm3(-1.2559928679),Ispd(1.12703242174),B3gnt8(-1.80068867525),Galnt2(-1.0810736862)
GO:0005509	glycoprotein biosynthetic process	biological process	14/406	281/20960	0.00124	0.106927231638418	ENSMUSG00000013846(-1.08390692435),ENSMUSG00000028618(-1.54801471512),ENSMUSG00000028838(-1.7317644978),ENSMUSG00000030074(-1.09307697871),ENSMUSG00000032513(-1.07125200923),ENSMUSG00000035722(-1.04904862689),ENSMUSG00000036620(-1.25791217652),ENSMUSG00000037306(-1.00109454419),ENSMUSG00000038886(-1.18028257951),ENSMUSG00000042428(-1.34259757487),ENSMUSG00000042737(-1.2559928679),ENSMUSG000000431…	St3gal1(-1.08390692435),Tmem59(-1.54801471512),Extl1(-1.7317644978),Gxylt2(-1.09307697871),Gorasp1(-1.07125200923),Abca7(-1.04904862689),Mgat4b(-1.25791217652),Man1c1(-1.00109454419),Man2a2(-1.18028257951),Mgat3(-1.34259757487),Dpm3(-1.2559928679),Ispd(1.12703242174),B3gnt8(-1.80068867525),Galnt2(-1.0810736862)
GO:0004197	organic substance metabolic process	biological process	230/406	10296/20960	0.00128	0.109756404494382	ENSMUSG00000000628(-1.23118022545),ENSMUSG00000000957(-1.04727424142),ENSMUSG00000001056(1.09494632233),ENSMUSG00000001156(-1.06694322911),ENSMUSG00000001403(1.65910661439),ENSMUSG00000001506(-1.17777600588),ENSMUSG00000002297(1.32828827774),ENSMUSG00000002477(1.09627005914),ENSMUSG00000003534(-1.11038726858),ENSMUSG00000004151(1.37109479685),ENSMUSG00000004267(-1.08252333092),ENSMUSG00000005410(…	Hk2(-1.23118022545),Mmp14(-1.04727424142),Nhp2(1.09494632233),Mxd1(-1.06694322911),Ube2c(1.65910661439),Col1a1(-1.17777600588),Dbf4(1.32828827774),Snrpd1(1.09627005914),Ddr1(-1.11038726858),Etv1(1.37109479685),Eno2(-1.08252333092),Mcm5(1.55079788751),Ranbp1(1.58738162893),Ggt5(-2.11767055467),Pola1(1.09593202225),Gmnn(1.14097583668),Zfp775(-1.16438170726),Crlf1(-1.53687254743),Adssl1(-1.400572357…
GO:0016811	meiotic spindle organization	biological process	3/406	12/20960	0.00139	0.115302010869565	ENSMUSG00000019773(1.50053611465),ENSMUSG00000027496(1.76269349448),ENSMUSG00000033952(1.79015229178)	Fbxo5(1.50053611465),Aurka(1.76269349448),Aspm(1.79015229178)
GO:0019001	meiosis II	biological process	3/406	12/20960	0.00139	0.115302010869565	ENSMUSG00000026039(1.44534100398),ENSMUSG00000026779(1.06617994088),ENSMUSG00000040084(1.23410856791)	Sgol2a(1.44534100398),Mastl(1.06617994088),Bub1b(1.23410856791)
GO:0050660	regulation of mitotic centrosome separation	biological process	3/406	12/20960	0.00139	0.115302010869565	ENSMUSG00000005732(1.58738162893),ENSMUSG00000012443(1.78870624355),ENSMUSG00000026622(1.86361345719)	Ranbp1(1.58738162893),Kif11(1.78870624355),Nek2(1.86361345719)
GO:0032561	regulation of attachment of spindle microtubules to kinetochore	biological process	3/406	12/20960	0.00139	0.115302010869565	ENSMUSG00000002055(1.21002946116),ENSMUSG00000026622(1.86361345719),ENSMUSG00000027331(1.41906836579)	Spag5(1.21002946116),Nek2(1.86361345719),Knstrn(1.41906836579)
GO:0008270	meiosis II cell cycle process	biological process	3/406	12/20960	0.00139	0.115302010869565	ENSMUSG00000026039(1.44534100398),ENSMUSG00000026779(1.06617994088),ENSMUSG00000040084(1.23410856791)	Sgol2a(1.44534100398),Mastl(1.06617994088),Bub1b(1.23410856791)
GO:0046332	extraembryonic membrane development	biological process	3/406	12/20960	0.00139	0.115302010869565	ENSMUSG00000020185(1.30725590452),ENSMUSG00000030680(3.33295557938),ENSMUSG00000046179(1.41217227156)	E2f7(1.30725590452),Pagr1a(3.33295557938),E2f8(1.41217227156)
GO:0005254	rRNA modification	biological process	4/406	26/20960	0.00148	0.12079807486631	ENSMUSG00000001056(1.09494632233),ENSMUSG00000026020(1.11989359295),ENSMUSG00000031403(1.22340537479),ENSMUSG00000050312(-1.99291971476)	Nhp2(1.09494632233),Nop58(1.11989359295),Dkc1(1.22340537479),Nsun3(-1.99291971476)
GO:0019905	oocyte maturation	biological process	4/406	26/20960	0.00148	0.12079807486631	ENSMUSG00000019773(1.50053611465),ENSMUSG00000021569(1.28586405822),ENSMUSG00000027496(1.76269349448),ENSMUSG00000044813(-1.18754548657)	Fbxo5(1.50053611465),Trip13(1.28586405822),Aurka(1.76269349448),Shb(-1.18754548657)
GO:0016741	DNA replication initiation	biological process	4/406	26/20960	0.00148	0.12079807486631	ENSMUSG00000005410(1.55079788751),ENSMUSG00000006678(1.09593202225),ENSMUSG00000026669(1.04767710136),ENSMUSG00000046591(1.33562495706)	Mcm5(1.55079788751),Pola1(1.09593202225),Mcm10(1.04767710136),Ticrr(1.33562495706)
GO:0032549	negative regulation of biological process	biological process	115/406	4613/20960	0.00152	0.123402978723404	ENSMUSG00000000628(-1.23118022545),ENSMUSG00000000957(-1.04727424142),ENSMUSG00000001156(-1.06694322911),ENSMUSG00000001506(-1.17777600588),ENSMUSG00000003534(-1.11038726858),ENSMUSG00000006715(1.14097583668),ENSMUSG00000007888(-1.53687254743),ENSMUSG00000015217(1.4814058562),ENSMUSG00000015312(-1.10965841039),ENSMUSG00000015709(-1.24982903581),ENSMUSG00000015846(-1.65790819866),ENSMUSG0000001714…	Hk2(-1.23118022545),Mmp14(-1.04727424142),Mxd1(-1.06694322911),Col1a1(-1.17777600588),Ddr1(-1.11038726858),Gmnn(1.14097583668),Crlf1(-1.53687254743),Hmgb3(1.4814058562),Gadd45b(-1.10965841039),Arnt2(-1.24982903581),Rxra(-1.65790819866),Brca1(1.11243059486),Birc5(1.60924994647),Etv4(1.72918102172),Uchl5(1.1595869002),Fbxo5(1.50053611465),Ddit4(-1.51425290102),E2f7(1.30725590452),Adarb1(-1.54599948…
GO:0001883	cellular aromatic compound metabolic process	biological process	133/406	5476/20960	0.00157	0.126787883597884	ENSMUSG00000000628(-1.23118022545),ENSMUSG00000001056(1.09494632233),ENSMUSG00000001156(-1.06694322911),ENSMUSG00000001506(-1.17777600588),ENSMUSG00000002297(1.32828827774),ENSMUSG00000002477(1.09627005914),ENSMUSG00000004151(1.37109479685),ENSMUSG00000004267(-1.08252333092),ENSMUSG00000005410(1.55079788751),ENSMUSG00000006678(1.09593202225),ENSMUSG00000006715(1.14097583668),ENSMUSG00000007216(-1…	Hk2(-1.23118022545),Nhp2(1.09494632233),Mxd1(-1.06694322911),Col1a1(-1.17777600588),Dbf4(1.32828827774),Snrpd1(1.09627005914),Etv1(1.37109479685),Eno2(-1.08252333092),Mcm5(1.55079788751),Pola1(1.09593202225),Gmnn(1.14097583668),Zfp775(-1.16438170726),Adssl1(-1.40057235715),Hmgb3(1.4814058562),Abca1(-1.53287828117),Arnt2(-1.24982903581),Rxra(-1.65790819866),Brca1(1.11243059486),Birc5(1.60924994647…
GO:0001077	protein localization to centrosome	biological process	4/406	27/20960	0.00171	0.13664780104712	ENSMUSG00000002055(1.21002946116),ENSMUSG00000027496(1.76269349448),ENSMUSG00000028718(1.41885508595),ENSMUSG00000109511(1.66577342376)	Spag5(1.21002946116),Aurka(1.76269349448),Stil(1.41885508595),Nup62(1.66577342376)
GO:0015171	protein localization to microtubule organizing center	biological process	4/406	27/20960	0.00171	0.13664780104712	ENSMUSG00000002055(1.21002946116),ENSMUSG00000027496(1.76269349448),ENSMUSG00000028718(1.41885508595),ENSMUSG00000109511(1.66577342376)	Spag5(1.21002946116),Aurka(1.76269349448),Stil(1.41885508595),Nup62(1.66577342376)
GO:0032550	cellular nitrogen compound metabolic process	biological process	143/406	5974/20960	0.00175	0.139115885416667	ENSMUSG00000000628(-1.23118022545),ENSMUSG00000001056(1.09494632233),ENSMUSG00000001156(-1.06694322911),ENSMUSG00000001506(-1.17777600588),ENSMUSG00000002297(1.32828827774),ENSMUSG00000002477(1.09627005914),ENSMUSG00000004151(1.37109479685),ENSMUSG00000004267(-1.08252333092),ENSMUSG00000005410(1.55079788751),ENSMUSG00000006344(-2.11767055467),ENSMUSG00000006678(1.09593202225),ENSMUSG00000006715(1…	Hk2(-1.23118022545),Nhp2(1.09494632233),Mxd1(-1.06694322911),Col1a1(-1.17777600588),Dbf4(1.32828827774),Snrpd1(1.09627005914),Etv1(1.37109479685),Eno2(-1.08252333092),Mcm5(1.55079788751),Ggt5(-2.11767055467),Pola1(1.09593202225),Gmnn(1.14097583668),Zfp775(-1.16438170726),Adssl1(-1.40057235715),Hmgb3(1.4814058562),Abca1(-1.53287828117),Arnt2(-1.24982903581),Rxra(-1.65790819866),Brca1(1.11243059486…
GO:0001076	positive regulation of cholesterol efflux	biological process	3/406	13/20960	0.00179	0.140828711340206	ENSMUSG00000015243(-1.53287828117),ENSMUSG00000017754(-1.04179377879),ENSMUSG00000035722(-1.04904862689)	Abca1(-1.53287828117),Pltp(-1.04179377879),Abca7(-1.04904862689)
GO:0015103	cellular response to cholesterol	biological process	3/406	13/20960	0.00179	0.140828711340206	ENSMUSG00000015243(-1.53287828117),ENSMUSG00000041324(1.01480808918),ENSMUSG00000093930(1.21796296939)	Abca1(-1.53287828117),Inhba(1.01480808918),Hmgcs1(1.21796296939)
GO:0008757	male sex differentiation	biological process	10/406	170/20960	0.00182	0.142454666666667	ENSMUSG00000000957(-1.04727424142),ENSMUSG00000027570(-1.03152252345),ENSMUSG00000028693(1.036123853),ENSMUSG00000030717(1.01898808618),ENSMUSG00000033952(1.79015229178),ENSMUSG00000034329(1.48698873393),ENSMUSG00000035262(-1.05090642513),ENSMUSG00000041324(1.01480808918),ENSMUSG00000054717(1.05553458635),ENSMUSG00000093930(1.21796296939)	Mmp14(-1.04727424142),Col9a3(-1.03152252345),Nasp(1.036123853),Nupr1(1.01898808618),Aspm(1.79015229178),Brip1(1.48698873393),Amh(-1.05090642513),Inhba(1.01480808918),Hmgb2(1.05553458635),Hmgcs1(1.21796296939)
GO:0005525	chromosome organization involved in meiotic cell cycle	biological process	6/406	67/20960	0.00188	0.146400204081633	ENSMUSG00000021569(1.28586405822),ENSMUSG00000026039(1.44534100398),ENSMUSG00000028312(1.46977761883),ENSMUSG00000034329(1.48698873393),ENSMUSG00000034906(1.25839536458),ENSMUSG00000040084(1.23410856791)	Trip13(1.28586405822),Sgol2a(1.44534100398),Smc2(1.46977761883),Brip1(1.48698873393),Ncaph(1.25839536458),Bub1b(1.23410856791)
GO:0004869	gonad development	biological process	12/406	231/20960	0.00191	0.147981370558376	ENSMUSG00000000957(-1.04727424142),ENSMUSG00000023951(-1.00884015588),ENSMUSG00000027570(-1.03152252345),ENSMUSG00000028693(1.036123853),ENSMUSG00000030717(1.01898808618),ENSMUSG00000033952(1.79015229178),ENSMUSG00000034329(1.48698873393),ENSMUSG00000035262(-1.05090642513),ENSMUSG00000041324(1.01480808918),ENSMUSG00000054717(1.05553458635),ENSMUSG00000056501(-1.13357392212),ENSMUSG00000093930(1.2…	Mmp14(-1.04727424142),Vegfa(-1.00884015588),Col9a3(-1.03152252345),Nasp(1.036123853),Nupr1(1.01898808618),Aspm(1.79015229178),Brip1(1.48698873393),Amh(-1.05090642513),Inhba(1.01480808918),Hmgb2(1.05553458635),Cebpb(-1.13357392212),Hmgcs1(1.21796296939)
GO:0019209	negative regulation of chromosome organization	biological process	8/406	117/20960	0.00201	0.154942575757576	ENSMUSG00000017146(1.11243059486),ENSMUSG00000021958(1.3621266239),ENSMUSG00000024056(1.60740662607),ENSMUSG00000024201(-1.30652821275),ENSMUSG00000027379(1.46111816518),ENSMUSG00000030867(2.06664813421),ENSMUSG00000040084(1.23410856791),ENSMUSG00000041064(1.95681570775)	Brca1(1.11243059486),Pinx1(1.3621266239),Ndc80(1.60740662607),Kdm4b(-1.30652821275),Bub1(1.46111816518),Plk1(2.06664813421),Bub1b(1.23410856791),Pif1(1.95681570775)
GO:0043169	collagen metabolic process	biological process	6/406	68/20960	0.00203	0.155697939698492	ENSMUSG00000000957(-1.04727424142),ENSMUSG00000001506(-1.17777600588),ENSMUSG00000020695(-1.28217766329),ENSMUSG00000027947(-1.49633704104),ENSMUSG00000031740(-1.54983452396),ENSMUSG00000036545(-1.28842546428)	Mmp14(-1.04727424142),Col1a1(-1.17777600588),Mrc2(-1.28217766329),Il6ra(-1.49633704104),Mmp2(-1.54983452396),Adamts2(-1.28842546428)
GO:0002039	response to abiotic stimulus	biological process	34/406	1041/20960	0.00214	0.162261990291262	ENSMUSG00000000957(-1.04727424142),ENSMUSG00000001506(-1.17777600588),ENSMUSG00000004151(1.37109479685),ENSMUSG00000011148(-1.40057235715),ENSMUSG00000015709(-1.24982903581),ENSMUSG00000017146(1.11243059486),ENSMUSG00000020108(-1.51425290102),ENSMUSG00000023951(-1.00884015588),ENSMUSG00000024803(1.02785345501),ENSMUSG00000027715(1.81432412613),ENSMUSG00000028410(1.01865622736),ENSMUSG00000028645(…	Mmp14(-1.04727424142),Col1a1(-1.17777600588),Etv1(1.37109479685),Adssl1(-1.40057235715),Arnt2(-1.24982903581),Brca1(1.11243059486),Ddit4(-1.51425290102),Vegfa(-1.00884015588),Ankrd1(1.02785345501),Ccna2(1.81432412613),Dnaja1(1.01865622736),Slc2a1(-1.19256098516),Casp9(-1.34785305041),Mki67(2.51956327373),Mmp2(-1.54983452396),Pkd1(-1.33609169864),Vhl(-1.32998427565),Brip1(1.48698873393),Bmf(-1.336…
GO:0004714	regulation of cell cycle G2/M phase transition	biological process	6/406	69/20960	0.00218	0.162261990291262	ENSMUSG00000017146(1.11243059486),ENSMUSG00000026605(2.74053877308),ENSMUSG00000027715(1.81432412613),ENSMUSG00000030680(3.33295557938),ENSMUSG00000042489(1.52716639049),ENSMUSG00000046591(1.33562495706)	Brca1(1.11243059486),Cenpf(2.74053877308),Ccna2(1.81432412613),Pagr1a(3.33295557938),Clspn(1.52716639049),Ticrr(1.33562495706)
GO:0008168	meiotic chromosome condensation	biological process	2/406	4/20960	0.00219	0.162261990291262	ENSMUSG00000028312(1.46977761883),ENSMUSG00000034906(1.25839536458)	Smc2(1.46977761883),Ncaph(1.25839536458)
GO:0019787	female meiosis chromosome segregation	biological process	2/406	4/20960	0.00219	0.162261990291262	ENSMUSG00000030867(2.06664813421),ENSMUSG00000038379(1.68107243635)	Plk1(2.06664813421),Ttk(1.68107243635)
GO:0004527	snRNA pseudouridine synthesis	biological process	2/406	4/20960	0.00219	0.162261990291262	ENSMUSG00000001056(1.09494632233),ENSMUSG00000031403(1.22340537479)	Nhp2(1.09494632233),Dkc1(1.22340537479)
GO:0005179	regulation of protein localization to kinetochore	biological process	2/406	4/20960	0.00219	0.162261990291262	ENSMUSG00000023919(1.01161167054),ENSMUSG00000024056(1.60740662607)	Cenpq(1.01161167054),Ndc80(1.60740662607)
GO:0016810	positive regulation of protein localization to kinetochore	biological process	2/406	4/20960	0.00219	0.162261990291262	ENSMUSG00000023919(1.01161167054),ENSMUSG00000024056(1.60740662607)	Cenpq(1.01161167054),Ndc80(1.60740662607)
GO:0015267	mitochondrial electron transport, ubiquinol to cytochrome c	biological process	3/406	14/20960	0.00224	0.163532142857143	ENSMUSG00000021520(1.30748321968),ENSMUSG00000063694(1.01422024983),ENSMUSG00000064370(1.72647318153)	Uqcrb(1.30748321968),Cycs(1.01422024983),mt-Cytb(1.72647318153)
GO:0022803	bone trabecula morphogenesis	biological process	3/406	14/20960	0.00224	0.163532142857143	ENSMUSG00000001506(-1.17777600588),ENSMUSG00000023951(-1.00884015588),ENSMUSG00000031740(-1.54983452396)	Col1a1(-1.17777600588),Vegfa(-1.00884015588),Mmp2(-1.54983452396)
GO:0000989	mitotic spindle assembly checkpoint	biological process	4/406	29/20960	0.00225	0.163532142857143	ENSMUSG00000024056(1.60740662607),ENSMUSG00000027379(1.46111816518),ENSMUSG00000030867(2.06664813421),ENSMUSG00000040084(1.23410856791)	Ndc80(1.60740662607),Bub1(1.46111816518),Plk1(2.06664813421),Bub1b(1.23410856791)
GO:0019829	regulation of mitotic spindle organization	biological process	4/406	29/20960	0.00225	0.163532142857143	ENSMUSG00000030867(2.06664813421),ENSMUSG00000032855(-1.33609169864),ENSMUSG00000037313(1.49729958474),ENSMUSG00000109511(1.66577342376)	Plk1(2.06664813421),Pkd1(-1.33609169864),Tacc3(1.49729958474),Nup62(1.66577342376)
GO:0022853	development of primary sexual characteristics	biological process	12/406	236/20960	0.00228	0.164754813084112	ENSMUSG00000000957(-1.04727424142),ENSMUSG00000023951(-1.00884015588),ENSMUSG00000027570(-1.03152252345),ENSMUSG00000028693(1.036123853),ENSMUSG00000030717(1.01898808618),ENSMUSG00000033952(1.79015229178),ENSMUSG00000034329(1.48698873393),ENSMUSG00000035262(-1.05090642513),ENSMUSG00000041324(1.01480808918),ENSMUSG00000054717(1.05553458635),ENSMUSG00000056501(-1.13357392212),ENSMUSG00000093930(1.2…	Mmp14(-1.04727424142),Vegfa(-1.00884015588),Col9a3(-1.03152252345),Nasp(1.036123853),Nupr1(1.01898808618),Aspm(1.79015229178),Brip1(1.48698873393),Amh(-1.05090642513),Inhba(1.01480808918),Hmgb2(1.05553458635),Cebpb(-1.13357392212),Hmgcs1(1.21796296939)
GO:0042625	positive regulation of mitotic nuclear division	biological process	5/406	48/20960	0.00230	0.164754813084112	ENSMUSG00000001403(1.65910661439),ENSMUSG00000005732(1.58738162893),ENSMUSG00000017716(1.60924994647),ENSMUSG00000027306(1.6548460944),ENSMUSG00000109511(1.66577342376)	Ube2c(1.65910661439),Ranbp1(1.58738162893),Birc5(1.60924994647),Nusap1(1.6548460944),Nup62(1.66577342376)
GO:0005088	male gonad development	biological process	9/406	147/20960	0.00231	0.164754813084112	ENSMUSG00000000957(-1.04727424142),ENSMUSG00000027570(-1.03152252345),ENSMUSG00000028693(1.036123853),ENSMUSG00000030717(1.01898808618),ENSMUSG00000033952(1.79015229178),ENSMUSG00000034329(1.48698873393),ENSMUSG00000041324(1.01480808918),ENSMUSG00000054717(1.05553458635),ENSMUSG00000093930(1.21796296939)	Mmp14(-1.04727424142),Col9a3(-1.03152252345),Nasp(1.036123853),Nupr1(1.01898808618),Aspm(1.79015229178),Brip1(1.48698873393),Inhba(1.01480808918),Hmgb2(1.05553458635),Hmgcs1(1.21796296939)
GO:0019838	development of primary male sexual characteristics	biological process	9/406	147/20960	0.00231	0.164754813084112	ENSMUSG00000000957(-1.04727424142),ENSMUSG00000027570(-1.03152252345),ENSMUSG00000028693(1.036123853),ENSMUSG00000030717(1.01898808618),ENSMUSG00000033952(1.79015229178),ENSMUSG00000034329(1.48698873393),ENSMUSG00000041324(1.01480808918),ENSMUSG00000054717(1.05553458635),ENSMUSG00000093930(1.21796296939)	Mmp14(-1.04727424142),Col9a3(-1.03152252345),Nasp(1.036123853),Nupr1(1.01898808618),Aspm(1.79015229178),Brip1(1.48698873393),Inhba(1.01480808918),Hmgb2(1.05553458635),Hmgcs1(1.21796296939)
GO:0030295	generation of precursor metabolites and energy	biological process	15/406	335/20960	0.00240	0.170377674418605	ENSMUSG00000000628(-1.23118022545),ENSMUSG00000004267(-1.08252333092),ENSMUSG00000019992(1.61023630523),ENSMUSG00000020108(-1.51425290102),ENSMUSG00000020475(-1.666687807),ENSMUSG00000021520(1.30748321968),ENSMUSG00000032633(-1.04326062514),ENSMUSG00000063694(1.01422024983),ENSMUSG00000064341(1.42279185586),ENSMUSG00000064345(1.21003175083),ENSMUSG00000064354(1.19081285361),ENSMUSG00000064363(1.3…	Hk2(-1.23118022545),Eno2(-1.08252333092),Mtfr2(1.61023630523),Ddit4(-1.51425290102),Pgam2(-1.666687807),Uqcrb(1.30748321968),Flcn(-1.04326062514),Cycs(1.01422024983),mt-Nd1(1.42279185586),mt-Nd2(1.21003175083),mt-Co2(1.19081285361),mt-Nd4(1.38970973461),mt-Nd5(1.65107209322),mt-Cytb(1.72647318153),mt-Nd4l(1.41217203217)
GO:0042379	double-strand break repair	biological process	10/406	177/20960	0.00244	0.17241537037037	ENSMUSG00000006678(1.09593202225),ENSMUSG00000017146(1.11243059486),ENSMUSG00000021377(1.28630499154),ENSMUSG00000021569(1.28586405822),ENSMUSG00000022034(1.21826767243),ENSMUSG00000022516(-1.21086670885),ENSMUSG00000034329(1.48698873393),ENSMUSG00000039055(1.26862695507),ENSMUSG00000041238(1.06682498488),ENSMUSG00000078773(1.10262719543)	Pola1(1.09593202225),Brca1(1.11243059486),Dek(1.28630499154),Trip13(1.28586405822),Esco2(1.21826767243),Nudt16l1(-1.21086670885),Brip1(1.48698873393),Eme1(1.26862695507),Rbbp8(1.06682498488),Rad54b(1.10262719543)
GO:1990782	positive regulation of cell division	biological process	6/406	71/20960	0.00252	0.177247741935484	ENSMUSG00000023951(-1.00884015588),ENSMUSG00000024795(2.07870154566),ENSMUSG00000027208(1.69104915629),ENSMUSG00000029516(1.31658638458),ENSMUSG00000032254(1.93582768527),ENSMUSG00000109511(1.66577342376)	Vegfa(-1.00884015588),Kif20b(2.07870154566),Fgf7(1.69104915629),Cit(1.31658638458),Kif23(1.93582768527),Nup62(1.66577342376)
GO:0005342	negative regulation of DNA-dependent DNA replication	biological process	3/406	15/20960	0.00276	0.193237981651376	ENSMUSG00000006715(1.14097583668),ENSMUSG00000024974(1.25379008331),ENSMUSG00000041133(1.01802195222)	Gmnn(1.14097583668),Smc3(1.25379008331),Smc1a(1.01802195222)
GO:0046943	response to gonadotropin	biological process	4/406	31/20960	0.00289	0.199593076923077	ENSMUSG00000026976(1.39862907988),ENSMUSG00000027715(1.81432412613),ENSMUSG00000041324(1.01480808918),ENSMUSG00000093930(1.21796296939)	Pax8(1.39862907988),Ccna2(1.81432412613),Inhba(1.01480808918),Hmgcs1(1.21796296939)
GO:0005507	establishment of spindle localization	biological process	4/406	31/20960	0.00289	0.199593076923077	ENSMUSG00000002055(1.21002946116),ENSMUSG00000024056(1.60740662607),ENSMUSG00000027306(1.6548460944),ENSMUSG00000069910(1.51669253315)	Spag5(1.21002946116),Ndc80(1.60740662607),Nusap1(1.6548460944),Spdl1(1.51669253315)
GO:0048306	regulation of spindle organization	biological process	4/406	31/20960	0.00289	0.199593076923077	ENSMUSG00000030867(2.06664813421),ENSMUSG00000032855(-1.33609169864),ENSMUSG00000037313(1.49729958474),ENSMUSG00000109511(1.66577342376)	Plk1(2.06664813421),Pkd1(-1.33609169864),Tacc3(1.49729958474),Nup62(1.66577342376)
GO:0004842	reproductive structure development	biological process	18/406	447/20960	0.00295	0.202819144144144	ENSMUSG00000000957(-1.04727424142),ENSMUSG00000015846(-1.65790819866),ENSMUSG00000018900(-1.18115266632),ENSMUSG00000020185(1.30725590452),ENSMUSG00000023951(-1.00884015588),ENSMUSG00000027570(-1.03152252345),ENSMUSG00000028693(1.036123853),ENSMUSG00000030717(1.01898808618),ENSMUSG00000031349(1.59374298808),ENSMUSG00000032855(-1.33609169864),ENSMUSG00000033952(1.79015229178),ENSMUSG00000034329(1.…	Mmp14(-1.04727424142),Rxra(-1.65790819866),Slc22a5(-1.18115266632),E2f7(1.30725590452),Vegfa(-1.00884015588),Col9a3(-1.03152252345),Nasp(1.036123853),Nupr1(1.01898808618),Nsdhl(1.59374298808),Pkd1(-1.33609169864),Aspm(1.79015229178),Brip1(1.48698873393),Amh(-1.05090642513),Inhba(1.01480808918),E2f8(1.41217227156),Hmgb2(1.05553458635),Cebpb(-1.13357392212),Hmgcs1(1.21796296939)
GO:0003730	nucleic acid metabolic process	biological process	116/406	4751/20960	0.00302	0.205777946428571	ENSMUSG00000001056(1.09494632233),ENSMUSG00000001156(-1.06694322911),ENSMUSG00000001506(-1.17777600588),ENSMUSG00000002297(1.32828827774),ENSMUSG00000002477(1.09627005914),ENSMUSG00000004151(1.37109479685),ENSMUSG00000005410(1.55079788751),ENSMUSG00000006678(1.09593202225),ENSMUSG00000006715(1.14097583668),ENSMUSG00000007216(-1.16438170726),ENSMUSG00000015217(1.4814058562),ENSMUSG00000015709(-1.2…	Nhp2(1.09494632233),Mxd1(-1.06694322911),Col1a1(-1.17777600588),Dbf4(1.32828827774),Snrpd1(1.09627005914),Etv1(1.37109479685),Mcm5(1.55079788751),Pola1(1.09593202225),Gmnn(1.14097583668),Zfp775(-1.16438170726),Hmgb3(1.4814058562),Arnt2(-1.24982903581),Rxra(-1.65790819866),Brca1(1.11243059486),Birc5(1.60924994647),Etv4(1.72918102172),Uchl5(1.1595869002),Gtf3c6(1.54673881492),E2f7(1.30725590452),Ad…
GO:0004722	phosphorylation	biological process	58/406	2082/20960	0.00302	0.205777946428571	ENSMUSG00000000628(-1.23118022545),ENSMUSG00000002297(1.32828827774),ENSMUSG00000003534(-1.11038726858),ENSMUSG00000004267(-1.08252333092),ENSMUSG00000007888(-1.53687254743),ENSMUSG00000013846(-1.08390692435),ENSMUSG00000015312(-1.10965841039),ENSMUSG00000017716(1.60924994647),ENSMUSG00000020108(-1.51425290102),ENSMUSG00000020190(-1.13192927989),ENSMUSG00000020262(-1.54599948662),ENSMUSG000000203…	Hk2(-1.23118022545),Dbf4(1.32828827774),Ddr1(-1.11038726858),Eno2(-1.08252333092),Crlf1(-1.53687254743),St3gal1(-1.08390692435),Gadd45b(-1.10965841039),Birc5(1.60924994647),Ddit4(-1.51425290102),Mknk2(-1.13192927989),Adarb1(-1.54599948662),Havcr2(2.16446603048),Pgam2(-1.666687807),Uqcrb(1.30748321968),Vegfa(-1.00884015588),Eif3a(1.01224366992),Nek2(1.86361345719),Pfkfb3(-1.51913906931),Mastl(1.06…
GO:0044212	sex differentiation	biological process	13/406	277/20960	0.00307	0.208255155555556	ENSMUSG00000000957(-1.04727424142),ENSMUSG00000023951(-1.00884015588),ENSMUSG00000027570(-1.03152252345),ENSMUSG00000028693(1.036123853),ENSMUSG00000030717(1.01898808618),ENSMUSG00000032855(-1.33609169864),ENSMUSG00000033952(1.79015229178),ENSMUSG00000034329(1.48698873393),ENSMUSG00000035262(-1.05090642513),ENSMUSG00000041324(1.01480808918),ENSMUSG00000054717(1.05553458635),ENSMUSG00000056501(-1.…	Mmp14(-1.04727424142),Vegfa(-1.00884015588),Col9a3(-1.03152252345),Nasp(1.036123853),Nupr1(1.01898808618),Pkd1(-1.33609169864),Aspm(1.79015229178),Brip1(1.48698873393),Amh(-1.05090642513),Inhba(1.01480808918),Hmgb2(1.05553458635),Cebpb(-1.13357392212),Hmgcs1(1.21796296939)
GO:0022804	positive regulation of cytokinesis	biological process	4/406	32/20960	0.00325	0.218523127753304	ENSMUSG00000024795(2.07870154566),ENSMUSG00000029516(1.31658638458),ENSMUSG00000032254(1.93582768527),ENSMUSG00000109511(1.66577342376)	Kif20b(2.07870154566),Cit(1.31658638458),Kif23(1.93582768527),Nup62(1.66577342376)
GO:0060090	mitotic spindle checkpoint	biological process	4/406	32/20960	0.00325	0.218523127753304	ENSMUSG00000024056(1.60740662607),ENSMUSG00000027379(1.46111816518),ENSMUSG00000030867(2.06664813421),ENSMUSG00000040084(1.23410856791)	Ndc80(1.60740662607),Bub1(1.46111816518),Plk1(2.06664813421),Bub1b(1.23410856791)
GO:0048018	reproductive system development	biological process	18/406	452/20960	0.00332	0.221346536796537	ENSMUSG00000000957(-1.04727424142),ENSMUSG00000015846(-1.65790819866),ENSMUSG00000018900(-1.18115266632),ENSMUSG00000020185(1.30725590452),ENSMUSG00000023951(-1.00884015588),ENSMUSG00000027570(-1.03152252345),ENSMUSG00000028693(1.036123853),ENSMUSG00000030717(1.01898808618),ENSMUSG00000031349(1.59374298808),ENSMUSG00000032855(-1.33609169864),ENSMUSG00000033952(1.79015229178),ENSMUSG00000034329(1.…	Mmp14(-1.04727424142),Rxra(-1.65790819866),Slc22a5(-1.18115266632),E2f7(1.30725590452),Vegfa(-1.00884015588),Col9a3(-1.03152252345),Nasp(1.036123853),Nupr1(1.01898808618),Nsdhl(1.59374298808),Pkd1(-1.33609169864),Aspm(1.79015229178),Brip1(1.48698873393),Amh(-1.05090642513),Inhba(1.01480808918),E2f8(1.41217227156),Hmgb2(1.05553458635),Cebpb(-1.13357392212),Hmgcs1(1.21796296939)
GO:0019903	cell separation after cytokinesis	biological process	3/406	16/20960	0.00335	0.221346536796537	ENSMUSG00000003779(1.71059033185),ENSMUSG00000024989(1.8296043783),ENSMUSG00000034190(-1.05094996621)	Kif20a(1.71059033185),Cep55(1.8296043783),Chmp7(-1.05094996621)
GO:0001190	kinetochore organization	biological process	3/406	16/20960	0.00335	0.221346536796537	ENSMUSG00000024056(1.60740662607),ENSMUSG00000028312(1.46977761883),ENSMUSG00000045273(1.22743440903)	Ndc80(1.60740662607),Smc2(1.46977761883),Cenph(1.22743440903)
GO:0043021	negative regulation of cell division	biological process	3/406	16/20960	0.00335	0.221346536796537	ENSMUSG00000020185(1.30725590452),ENSMUSG00000033952(1.79015229178),ENSMUSG00000046179(1.41217227156)	E2f7(1.30725590452),Aspm(1.79015229178),E2f8(1.41217227156)
GO:0022838	regulation of organelle organization	biological process	35/406	1113/20960	0.00341	0.224272653061224	ENSMUSG00000000628(-1.23118022545),ENSMUSG00000001403(1.65910661439),ENSMUSG00000005732(1.58738162893),ENSMUSG00000012443(1.78870624355),ENSMUSG00000017146(1.11243059486),ENSMUSG00000017716(1.60924994647),ENSMUSG00000019773(1.50053611465),ENSMUSG00000021958(1.3621266239),ENSMUSG00000021965(1.27467196729),ENSMUSG00000023393(-1.61337430926),ENSMUSG00000023951(-1.00884015588),ENSMUSG00000024056(1.60…	Hk2(-1.23118022545),Ube2c(1.65910661439),Ranbp1(1.58738162893),Kif11(1.78870624355),Brca1(1.11243059486),Birc5(1.60924994647),Fbxo5(1.50053611465),Pinx1(1.3621266239),Ska3(1.27467196729),Slc17a9(-1.61337430926),Vegfa(-1.00884015588),Ndc80(1.60740662607),Kdm4b(-1.30652821275),Kif20b(2.07870154566),Sgol2a(1.44534100398),Nek2(1.86361345719),Nusap1(1.6548460944),Bub1(1.46111816518),Stil(1.41885508595…
GO:0032947	DNA recombination	biological process	11/406	217/20960	0.00351	0.224272653061224	ENSMUSG00000017146(1.11243059486),ENSMUSG00000018189(1.1595869002),ENSMUSG00000020914(1.12191442549),ENSMUSG00000021569(1.28586405822),ENSMUSG00000030680(3.33295557938),ENSMUSG00000034329(1.48698873393),ENSMUSG00000039055(1.26862695507),ENSMUSG00000041064(1.95681570775),ENSMUSG00000041238(1.06682498488),ENSMUSG00000054717(1.05553458635),ENSMUSG00000078773(1.10262719543)	Brca1(1.11243059486),Uchl5(1.1595869002),Top2a(1.12191442549),Trip13(1.28586405822),Pagr1a(3.33295557938),Brip1(1.48698873393),Eme1(1.26862695507),Pif1(1.95681570775),Rbbp8(1.06682498488),Hmgb2(1.05553458635),Rad54b(1.10262719543)
GO:0046872	macromolecule metabolic process	biological process	197/406	8768/20960	0.00351	0.224272653061224	ENSMUSG00000000957(-1.04727424142),ENSMUSG00000001056(1.09494632233),ENSMUSG00000001156(-1.06694322911),ENSMUSG00000001403(1.65910661439),ENSMUSG00000001506(-1.17777600588),ENSMUSG00000002297(1.32828827774),ENSMUSG00000002477(1.09627005914),ENSMUSG00000003534(-1.11038726858),ENSMUSG00000004151(1.37109479685),ENSMUSG00000005410(1.55079788751),ENSMUSG00000005732(1.58738162893),ENSMUSG00000006344(-2…	Mmp14(-1.04727424142),Nhp2(1.09494632233),Mxd1(-1.06694322911),Ube2c(1.65910661439),Col1a1(-1.17777600588),Dbf4(1.32828827774),Snrpd1(1.09627005914),Ddr1(-1.11038726858),Etv1(1.37109479685),Mcm5(1.55079788751),Ranbp1(1.58738162893),Ggt5(-2.11767055467),Pola1(1.09593202225),Gmnn(1.14097583668),Zfp775(-1.16438170726),Crlf1(-1.53687254743),St3gal1(-1.08390692435),Hmgb3(1.4814058562),Abca1(-1.5328782…
GO:0016667	mitochondrial ATP synthesis coupled electron transport	biological process	5/406	53/20960	0.00356	0.224272653061224	ENSMUSG00000021520(1.30748321968),ENSMUSG00000063694(1.01422024983),ENSMUSG00000064345(1.21003175083),ENSMUSG00000064363(1.38970973461),ENSMUSG00000064370(1.72647318153)	Uqcrb(1.30748321968),Cycs(1.01422024983),mt-Nd2(1.21003175083),mt-Nd4(1.38970973461),mt-Cytb(1.72647318153)
GO:0070279	regulation of centrosome cycle	biological process	5/406	53/20960	0.00356	0.224272653061224	ENSMUSG00000005732(1.58738162893),ENSMUSG00000012443(1.78870624355),ENSMUSG00000026622(1.86361345719),ENSMUSG00000028718(1.41885508595),ENSMUSG00000109511(1.66577342376)	Ranbp1(1.58738162893),Kif11(1.78870624355),Nek2(1.86361345719),Stil(1.41885508595),Nup62(1.66577342376)
GO:0042277	regulation of morphogenesis of a branching structure	biological process	5/406	53/20960	0.00356	0.224272653061224	ENSMUSG00000015846(-1.65790819866),ENSMUSG00000017724(1.72918102172),ENSMUSG00000023951(-1.00884015588),ENSMUSG00000026976(1.39862907988),ENSMUSG00000027208(1.69104915629)	Rxra(-1.65790819866),Etv4(1.72918102172),Vegfa(-1.00884015588),Pax8(1.39862907988),Fgf7(1.69104915629)
GO:0005125	DNA biosynthetic process	biological process	9/406	157/20960	0.00359	0.224272653061224	ENSMUSG00000006678(1.09593202225),ENSMUSG00000021958(1.3621266239),ENSMUSG00000022422(1.47785247618),ENSMUSG00000024803(1.02785345501),ENSMUSG00000026622(1.86361345719),ENSMUSG00000029014(1.04457027229),ENSMUSG00000031403(1.22340537479),ENSMUSG00000040204(1.53892030785),ENSMUSG00000041064(1.95681570775)	Pola1(1.09593202225),Pinx1(1.3621266239),Dscc1(1.47785247618),Ankrd1(1.02785345501),Nek2(1.86361345719),Dnajc2(1.04457027229),Dkc1(1.22340537479),Pclaf(1.53892030785),Pif1(1.95681570775)
GO:0030170	rRNA pseudouridine synthesis	biological process	2/406	5/20960	0.00360	0.224272653061224	ENSMUSG00000001056(1.09494632233),ENSMUSG00000031403(1.22340537479)	Nhp2(1.09494632233),Dkc1(1.22340537479)
GO:0001882	negative regulation of DNA endoreduplication	biological process	2/406	5/20960	0.00360	0.224272653061224	ENSMUSG00000024974(1.25379008331),ENSMUSG00000041133(1.01802195222)	Smc3(1.25379008331),Smc1a(1.01802195222)
GO:0042393	apolipoprotein A-I-mediated signaling pathway	biological process	2/406	5/20960	0.00360	0.224272653061224	ENSMUSG00000015243(-1.53287828117),ENSMUSG00000035722(-1.04904862689)	Abca1(-1.53287828117),Abca7(-1.04904862689)
GO:0008009	snRNA modification	biological process	2/406	5/20960	0.00360	0.224272653061224	ENSMUSG00000001056(1.09494632233),ENSMUSG00000031403(1.22340537479)	Nhp2(1.09494632233),Dkc1(1.22340537479)
GO:0016763	modulation by host of viral release from host cell	biological process	2/406	5/20960	0.00360	0.224272653061224	ENSMUSG00000024892(-1.06070311073),ENSMUSG00000024974(1.25379008331)	Pcx(-1.06070311073),Smc3(1.25379008331)
GO:0043022	positive regulation by host of viral release from host cell	biological process	2/406	5/20960	0.00360	0.224272653061224	ENSMUSG00000024892(-1.06070311073),ENSMUSG00000024974(1.25379008331)	Pcx(-1.06070311073),Smc3(1.25379008331)
GO:0005216	meiotic sister chromatid cohesion, centromeric	biological process	2/406	5/20960	0.00360	0.224272653061224	ENSMUSG00000026039(1.44534100398),ENSMUSG00000040084(1.23410856791)	Sgol2a(1.44534100398),Bub1b(1.23410856791)
GO:0008324	negative regulation of mitotic metaphase/anaphase transition	biological process	4/406	33/20960	0.00364	0.224928421052632	ENSMUSG00000024056(1.60740662607),ENSMUSG00000027379(1.46111816518),ENSMUSG00000030867(2.06664813421),ENSMUSG00000040084(1.23410856791)	Ndc80(1.60740662607),Bub1(1.46111816518),Plk1(2.06664813421),Bub1b(1.23410856791)
GO:0001046	negative regulation of mitotic sister chromatid separation	biological process	4/406	33/20960	0.00364	0.224928421052632	ENSMUSG00000024056(1.60740662607),ENSMUSG00000027379(1.46111816518),ENSMUSG00000030867(2.06664813421),ENSMUSG00000040084(1.23410856791)	Ndc80(1.60740662607),Bub1(1.46111816518),Plk1(2.06664813421),Bub1b(1.23410856791)
GO:0000982	regulation of DNA biosynthetic process	biological process	7/406	102/20960	0.00371	0.228329556451613	ENSMUSG00000021958(1.3621266239),ENSMUSG00000022422(1.47785247618),ENSMUSG00000024803(1.02785345501),ENSMUSG00000026622(1.86361345719),ENSMUSG00000029014(1.04457027229),ENSMUSG00000031403(1.22340537479),ENSMUSG00000041064(1.95681570775)	Pinx1(1.3621266239),Dscc1(1.47785247618),Ankrd1(1.02785345501),Nek2(1.86361345719),Dnajc2(1.04457027229),Dkc1(1.22340537479),Pif1(1.95681570775)
GO:0044325	multicellular organism development	biological process	116/406	4783/20960	0.00380	0.232929317269076	ENSMUSG00000000325(-1.19873279614),ENSMUSG00000000628(-1.23118022545),ENSMUSG00000000957(-1.04727424142),ENSMUSG00000001506(-1.17777600588),ENSMUSG00000001751(-1.08229759425),ENSMUSG00000003534(-1.11038726858),ENSMUSG00000004151(1.37109479685),ENSMUSG00000005732(1.58738162893),ENSMUSG00000006715(1.14097583668),ENSMUSG00000007594(-1.33491974489),ENSMUSG00000007888(-1.53687254743),ENSMUSG0000001521…	Arvcf(-1.19873279614),Hk2(-1.23118022545),Mmp14(-1.04727424142),Col1a1(-1.17777600588),Naglu(-1.08229759425),Ddr1(-1.11038726858),Etv1(1.37109479685),Ranbp1(1.58738162893),Gmnn(1.14097583668),Hapln4(-1.33491974489),Crlf1(-1.53687254743),Hmgb3(1.4814058562),Gadd45b(-1.10965841039),Lama5(-1.73027517778),Arnt2(-1.24982903581),Rxra(-1.65790819866),Brca1(1.11243059486),Etv4(1.72918102172),Rac3(-1.1822…
GO:0000976	response to oxygen levels	biological process	14/406	318/20960	0.00384	0.23443968	ENSMUSG00000000957(-1.04727424142),ENSMUSG00000001506(-1.17777600588),ENSMUSG00000015709(-1.24982903581),ENSMUSG00000020108(-1.51425290102),ENSMUSG00000023951(-1.00884015588),ENSMUSG00000024803(1.02785345501),ENSMUSG00000027715(1.81432412613),ENSMUSG00000031740(-1.54983452396),ENSMUSG00000033933(-1.32998427565),ENSMUSG00000034329(1.48698873393),ENSMUSG00000042650(-1.04389003253),ENSMUSG0000006435…	Mmp14(-1.04727424142),Col1a1(-1.17777600588),Arnt2(-1.24982903581),Ddit4(-1.51425290102),Vegfa(-1.00884015588),Ankrd1(1.02785345501),Ccna2(1.81432412613),Mmp2(-1.54983452396),Vhl(-1.32998427565),Brip1(1.48698873393),Alkbh5(-1.04389003253),mt-Atp6(2.54885259638),mt-Nd4(1.38970973461),mt-Cytb(1.72647318153)
GO:0030276	meiotic chromosome separation	biological process	3/406	17/20960	0.00401	0.243843147410359	ENSMUSG00000020914(1.12191442549),ENSMUSG00000038379(1.68107243635),ENSMUSG00000039055(1.26862695507)	Top2a(1.12191442549),Ttk(1.68107243635),Eme1(1.26862695507)
GO:0030971	non-recombinational repair	biological process	4/406	35/20960	0.00452	0.272682845849802	ENSMUSG00000006678(1.09593202225),ENSMUSG00000021377(1.28630499154),ENSMUSG00000022516(-1.21086670885),ENSMUSG00000041238(1.06682498488)	Pola1(1.09593202225),Dek(1.28630499154),Nudt16l1(-1.21086670885),Rbbp8(1.06682498488)
GO:0031491	negative regulation of mitotic sister chromatid segregation	biological process	4/406	35/20960	0.00452	0.272682845849802	ENSMUSG00000024056(1.60740662607),ENSMUSG00000027379(1.46111816518),ENSMUSG00000030867(2.06664813421),ENSMUSG00000040084(1.23410856791)	Ndc80(1.60740662607),Bub1(1.46111816518),Plk1(2.06664813421),Bub1b(1.23410856791)
GO:0043565	in utero embryonic development	biological process	16/406	394/20960	0.00454	0.272811102362205	ENSMUSG00000015709(-1.24982903581),ENSMUSG00000015846(-1.65790819866),ENSMUSG00000020185(1.30725590452),ENSMUSG00000023951(-1.00884015588),ENSMUSG00000026622(1.86361345719),ENSMUSG00000027763(1.0100027558),ENSMUSG00000028693(1.036123853),ENSMUSG00000031349(1.59374298808),ENSMUSG00000032218(1.63344573421),ENSMUSG00000032633(-1.04326062514),ENSMUSG00000032855(-1.33609169864),ENSMUSG00000041238(1.06…	Arnt2(-1.24982903581),Rxra(-1.65790819866),E2f7(1.30725590452),Vegfa(-1.00884015588),Nek2(1.86361345719),Mbnl1(1.0100027558),Nasp(1.036123853),Nsdhl(1.59374298808),Ccnb2(1.63344573421),Flcn(-1.04326062514),Pkd1(-1.33609169864),Rbbp8(1.06682498488),E2f8(1.41217227156),Slc39a3(-1.26919643057),Cebpb(-1.13357392212),mt-Nd4(1.38970973461)
GO:0003924	female gonad development	biological process	7/406	106/20960	0.00459	0.274734	ENSMUSG00000000957(-1.04727424142),ENSMUSG00000023951(-1.00884015588),ENSMUSG00000027570(-1.03152252345),ENSMUSG00000030717(1.01898808618),ENSMUSG00000035262(-1.05090642513),ENSMUSG00000041324(1.01480808918),ENSMUSG00000056501(-1.13357392212)	Mmp14(-1.04727424142),Vegfa(-1.00884015588),Col9a3(-1.03152252345),Nupr1(1.01898808618),Amh(-1.05090642513),Inhba(1.01480808918),Cebpb(-1.13357392212)
GO:0008173	ncRNA 3'-end processing	biological process	3/406	18/20960	0.00474	0.282603984375	ENSMUSG00000031403(1.22340537479),ENSMUSG00000039001(-1.3203372871),ENSMUSG00000068882(1.12459231979)	Dkc1(1.22340537479),Rps21(-1.3203372871),Ssb(1.12459231979)
GO:0015179	negative regulation of sister chromatid segregation	biological process	4/406	36/20960	0.00501	0.297539416342412	ENSMUSG00000024056(1.60740662607),ENSMUSG00000027379(1.46111816518),ENSMUSG00000030867(2.06664813421),ENSMUSG00000040084(1.23410856791)	Ndc80(1.60740662607),Bub1(1.46111816518),Plk1(2.06664813421),Bub1b(1.23410856791)
GO:0001012	DNA packaging	biological process	9/406	166/20960	0.00517	0.302990408921933	ENSMUSG00000015880(1.37749114544),ENSMUSG00000020914(1.12191442549),ENSMUSG00000025001(1.32692555581),ENSMUSG00000027306(1.6548460944),ENSMUSG00000028312(1.46977761883),ENSMUSG00000028693(1.036123853),ENSMUSG00000034906(1.25839536458),ENSMUSG00000040007(-1.18312457223),ENSMUSG00000058799(1.20333459913)	Ncapg(1.37749114544),Top2a(1.12191442549),Hells(1.32692555581),Nusap1(1.6548460944),Smc2(1.46977761883),Nasp(1.036123853),Ncaph(1.25839536458),Bahd1(-1.18312457223),Nap1l1(1.20333459913)
GO:0004715	response to organic cyclic compound	biological process	30/406	939/20960	0.00524	0.302990408921933	ENSMUSG00000000957(-1.04727424142),ENSMUSG00000001506(-1.17777600588),ENSMUSG00000005732(1.58738162893),ENSMUSG00000015243(-1.53287828117),ENSMUSG00000015709(-1.24982903581),ENSMUSG00000015846(-1.65790819866),ENSMUSG00000017146(1.11243059486),ENSMUSG00000020108(-1.51425290102),ENSMUSG00000024803(1.02785345501),ENSMUSG00000027715(1.81432412613),ENSMUSG00000027952(1.10745669559),ENSMUSG00000028150(…	Mmp14(-1.04727424142),Col1a1(-1.17777600588),Ranbp1(1.58738162893),Abca1(-1.53287828117),Arnt2(-1.24982903581),Rxra(-1.65790819866),Brca1(1.11243059486),Ddit4(-1.51425290102),Ankrd1(1.02785345501),Ccna2(1.81432412613),Pmvk(1.10745669559),Rorc(-1.32129894767),Dnaja1(1.01865622736),Nasp(1.036123853),Casp9(-1.34785305041),Pagr1a(3.33295557938),Mki67(2.51956327373),Ccl5(-1.21062016112),Amh(-1.0509064…
GO:0000977	intramembranous ossification	biological process	2/406	6/20960	0.00533	0.302990408921933	ENSMUSG00000001506(-1.17777600588),ENSMUSG00000031740(-1.54983452396)	Col1a1(-1.17777600588),Mmp2(-1.54983452396)
GO:0016407	positive regulation of exit from mitosis	biological process	2/406	6/20960	0.00533	0.302990408921933	ENSMUSG00000001403(1.65910661439),ENSMUSG00000017716(1.60924994647)	Ube2c(1.65910661439),Birc5(1.60924994647)
GO:0005326	direct ossification	biological process	2/406	6/20960	0.00533	0.302990408921933	ENSMUSG00000001506(-1.17777600588),ENSMUSG00000031740(-1.54983452396)	Col1a1(-1.17777600588),Mmp2(-1.54983452396)
GO:0016860	chorionic trophoblast cell differentiation	biological process	2/406	6/20960	0.00533	0.302990408921933	ENSMUSG00000020185(1.30725590452),ENSMUSG00000046179(1.41217227156)	E2f7(1.30725590452),E2f8(1.41217227156)
GO:0045309	metanephric distal tubule development	biological process	2/406	6/20960	0.00533	0.302990408921933	ENSMUSG00000026976(1.39862907988),ENSMUSG00000032855(-1.33609169864)	Pax8(1.39862907988),Pkd1(-1.33609169864)
GO:0030674	response to cell cycle checkpoint signaling	biological process	2/406	6/20960	0.00533	0.302990408921933	ENSMUSG00000039055(1.26862695507),ENSMUSG00000041133(1.01802195222)	Eme1(1.26862695507),Smc1a(1.01802195222)
GO:0000988	response to DNA integrity checkpoint signaling	biological process	2/406	6/20960	0.00533	0.302990408921933	ENSMUSG00000039055(1.26862695507),ENSMUSG00000041133(1.01802195222)	Eme1(1.26862695507),Smc1a(1.01802195222)
GO:0030145	response to DNA damage checkpoint signaling	biological process	2/406	6/20960	0.00533	0.302990408921933	ENSMUSG00000039055(1.26862695507),ENSMUSG00000041133(1.01802195222)	Eme1(1.26862695507),Smc1a(1.01802195222)
GO:0030545	mitotic cytokinetic process	biological process	2/406	6/20960	0.00533	0.302990408921933	ENSMUSG00000024795(2.07870154566),ENSMUSG00000109511(1.66577342376)	Kif20b(2.07870154566),Nup62(1.66577342376)
GO:0050662	DNA integrity checkpoint	biological process	7/406	109/20960	0.00534	0.302990408921933	ENSMUSG00000017146(1.11243059486),ENSMUSG00000020914(1.12191442549),ENSMUSG00000030867(2.06664813421),ENSMUSG00000039055(1.26862695507),ENSMUSG00000041238(1.06682498488),ENSMUSG00000042489(1.52716639049),ENSMUSG00000046591(1.33562495706)	Brca1(1.11243059486),Top2a(1.12191442549),Plk1(2.06664813421),Eme1(1.26862695507),Rbbp8(1.06682498488),Clspn(1.52716639049),Ticrr(1.33562495706)
GO:0016706	ribose phosphate metabolic process	biological process	18/406	475/20960	0.00552	0.310291758241758	ENSMUSG00000000628(-1.23118022545),ENSMUSG00000004267(-1.08252333092),ENSMUSG00000011148(-1.40057235715),ENSMUSG00000015243(-1.53287828117),ENSMUSG00000020108(-1.51425290102),ENSMUSG00000020475(-1.666687807),ENSMUSG00000021520(1.30748321968),ENSMUSG00000023951(-1.00884015588),ENSMUSG00000028980(-2.08818562782),ENSMUSG00000032633(-1.04326062514),ENSMUSG00000063694(1.01422024983),ENSMUSG00000064345…	Hk2(-1.23118022545),Eno2(-1.08252333092),Adssl1(-1.40057235715),Abca1(-1.53287828117),Ddit4(-1.51425290102),Pgam2(-1.666687807),Uqcrb(1.30748321968),Vegfa(-1.00884015588),H6pd(-2.08818562782),Flcn(-1.04326062514),Cycs(1.01422024983),mt-Nd2(1.21003175083),mt-Co2(1.19081285361),mt-Atp6(2.54885259638),mt-Nd4(1.38970973461),mt-Nd5(1.65107209322),mt-Cytb(1.72647318153),mt-Nd4l(1.41217203217)
GO:0005198	G2 DNA damage checkpoint	biological process	4/406	37/20960	0.00553	0.310291758241758	ENSMUSG00000017146(1.11243059486),ENSMUSG00000030867(2.06664813421),ENSMUSG00000041238(1.06682498488),ENSMUSG00000042489(1.52716639049)	Brca1(1.11243059486),Plk1(2.06664813421),Rbbp8(1.06682498488),Clspn(1.52716639049)
GO:0035591	regulation of cholesterol efflux	biological process	3/406	19/20960	0.00555	0.310291758241758	ENSMUSG00000015243(-1.53287828117),ENSMUSG00000017754(-1.04179377879),ENSMUSG00000035722(-1.04904862689)	Abca1(-1.53287828117),Pltp(-1.04179377879),Abca7(-1.04904862689)
GO:0001067	cytokinetic process	biological process	3/406	19/20960	0.00555	0.310291758241758	ENSMUSG00000024795(2.07870154566),ENSMUSG00000032254(1.93582768527),ENSMUSG00000109511(1.66577342376)	Kif20b(2.07870154566),Kif23(1.93582768527),Nup62(1.66577342376)
GO:0016705	development of primary female sexual characteristics	biological process	7/406	110/20960	0.00561	0.312501569343066	ENSMUSG00000000957(-1.04727424142),ENSMUSG00000023951(-1.00884015588),ENSMUSG00000027570(-1.03152252345),ENSMUSG00000030717(1.01898808618),ENSMUSG00000035262(-1.05090642513),ENSMUSG00000041324(1.01480808918),ENSMUSG00000056501(-1.13357392212)	Mmp14(-1.04727424142),Vegfa(-1.00884015588),Col9a3(-1.03152252345),Nupr1(1.01898808618),Amh(-1.05090642513),Inhba(1.01480808918),Cebpb(-1.13357392212)
GO:0033218	regulation of G2/M transition of mitotic cell cycle	biological process	5/406	59/20960	0.00565	0.313585272727273	ENSMUSG00000017146(1.11243059486),ENSMUSG00000026605(2.74053877308),ENSMUSG00000027715(1.81432412613),ENSMUSG00000042489(1.52716639049),ENSMUSG00000046591(1.33562495706)	Brca1(1.11243059486),Cenpf(2.74053877308),Ccna2(1.81432412613),Clspn(1.52716639049),Ticrr(1.33562495706)
GO:0005319	negative regulation of DNA biosynthetic process	biological process	4/406	38/20960	0.00609	0.33666761732852	ENSMUSG00000021958(1.3621266239),ENSMUSG00000024803(1.02785345501),ENSMUSG00000029014(1.04457027229),ENSMUSG00000041064(1.95681570775)	Pinx1(1.3621266239),Ankrd1(1.02785345501),Dnajc2(1.04457027229),Pif1(1.95681570775)
GO:0005085	organelle localization	biological process	17/406	443/20960	0.00611	0.33666761732852	ENSMUSG00000002055(1.21002946116),ENSMUSG00000017716(1.60924994647),ENSMUSG00000021958(1.3621266239),ENSMUSG00000023919(1.01161167054),ENSMUSG00000024056(1.60740662607),ENSMUSG00000026605(2.74053877308),ENSMUSG00000027306(1.6548460944),ENSMUSG00000027496(1.76269349448),ENSMUSG00000028678(1.85095173015),ENSMUSG00000031289(1.46321927952),ENSMUSG00000032254(1.93582768527),ENSMUSG00000033952(1.790152…	Spag5(1.21002946116),Birc5(1.60924994647),Pinx1(1.3621266239),Cenpq(1.01161167054),Ndc80(1.60740662607),Cenpf(2.74053877308),Nusap1(1.6548460944),Aurka(1.76269349448),Kif2c(1.85095173015),Il13ra2(1.46321927952),Kif23(1.93582768527),Aspm(1.79015229178),Chmp7(-1.05094996621),Borcs6(-1.02168309921),Cenpe(2.17564356103),Spdl1(1.51669253315),Nup62(1.66577342376)
GO:0005048	rRNA metabolic process	biological process	10/406	203/20960	0.00641	0.351927446043165	ENSMUSG00000001056(1.09494632233),ENSMUSG00000024608(-1.21726109256),ENSMUSG00000026020(1.11989359295),ENSMUSG00000026234(1.05014151275),ENSMUSG00000031403(1.22340537479),ENSMUSG00000038510(1.06886961831),ENSMUSG00000039001(-1.3203372871),ENSMUSG00000050312(-1.99291971476),ENSMUSG00000090733(-1.58015442255),ENSMUSG00000093989(1.78847503721)	Nhp2(1.09494632233),Rps14(-1.21726109256),Nop58(1.11989359295),Ncl(1.05014151275),Dkc1(1.22340537479),Rpf2(1.06886961831),Rps21(-1.3203372871),Nsun3(-1.99291971476),Rps27(-1.58015442255),Rnasek(1.78847503721)
GO:0005080	organonitrogen compound biosynthetic process	biological process	46/406	1630/20960	0.00650	0.354688220640569	ENSMUSG00000000628(-1.23118022545),ENSMUSG00000001056(1.09494632233),ENSMUSG00000004267(-1.08252333092),ENSMUSG00000006344(-2.11767055467),ENSMUSG00000011148(-1.40057235715),ENSMUSG00000013846(-1.08390692435),ENSMUSG00000015243(-1.53287828117),ENSMUSG00000015846(-1.65790819866),ENSMUSG00000020108(-1.51425290102),ENSMUSG00000020190(-1.13192927989),ENSMUSG00000020475(-1.666687807),ENSMUSG0000002460…	Hk2(-1.23118022545),Nhp2(1.09494632233),Eno2(-1.08252333092),Ggt5(-2.11767055467),Adssl1(-1.40057235715),St3gal1(-1.08390692435),Abca1(-1.53287828117),Rxra(-1.65790819866),Ddit4(-1.51425290102),Mknk2(-1.13192927989),Pgam2(-1.666687807),Rps14(-1.21726109256),Eif3a(1.01224366992),Eif5b(1.03190705583),Ncl(1.05014151275),Tmem59(-1.54801471512),Extl1(-1.7317644978),Gxylt2(-1.09307697871),Eif3f(-1.3417…
GO:0046915	ovarian follicle development	biological process	5/406	61/20960	0.00651	0.354688220640569	ENSMUSG00000000957(-1.04727424142),ENSMUSG00000023951(-1.00884015588),ENSMUSG00000035262(-1.05090642513),ENSMUSG00000041324(1.01480808918),ENSMUSG00000056501(-1.13357392212)	Mmp14(-1.04727424142),Vegfa(-1.00884015588),Amh(-1.05090642513),Inhba(1.01480808918),Cebpb(-1.13357392212)
GO:0003712	macromolecule modification	biological process	92/406	3721/20960	0.00653	0.354688220640569	ENSMUSG00000001056(1.09494632233),ENSMUSG00000001403(1.65910661439),ENSMUSG00000002297(1.32828827774),ENSMUSG00000003534(-1.11038726858),ENSMUSG00000007888(-1.53687254743),ENSMUSG00000013846(-1.08390692435),ENSMUSG00000015243(-1.53287828117),ENSMUSG00000015312(-1.10965841039),ENSMUSG00000017146(1.11243059486),ENSMUSG00000017716(1.60924994647),ENSMUSG00000018189(1.1595869002),ENSMUSG00000019773(1.…	Nhp2(1.09494632233),Ube2c(1.65910661439),Dbf4(1.32828827774),Ddr1(-1.11038726858),Crlf1(-1.53687254743),St3gal1(-1.08390692435),Abca1(-1.53287828117),Gadd45b(-1.10965841039),Brca1(1.11243059486),Birc5(1.60924994647),Uchl5(1.1595869002),Fbxo5(1.50053611465),Ddit4(-1.51425290102),Mknk2(-1.13192927989),Adarb1(-1.54599948662),Havcr2(2.16446603048),Ube2o(-1.2186364172),Nxn(-1.04630672713),Dek(1.286304…
GO:0000981	carbohydrate derivative biosynthetic process	biological process	23/406	675/20960	0.00664	0.359384113475177	ENSMUSG00000000628(-1.23118022545),ENSMUSG00000004267(-1.08252333092),ENSMUSG00000011148(-1.40057235715),ENSMUSG00000013846(-1.08390692435),ENSMUSG00000015243(-1.53287828117),ENSMUSG00000020108(-1.51425290102),ENSMUSG00000020475(-1.666687807),ENSMUSG00000028618(-1.54801471512),ENSMUSG00000028838(-1.7317644978),ENSMUSG00000030074(-1.09307697871),ENSMUSG00000032513(-1.07125200923),ENSMUSG0000003263…	Hk2(-1.23118022545),Eno2(-1.08252333092),Adssl1(-1.40057235715),St3gal1(-1.08390692435),Abca1(-1.53287828117),Ddit4(-1.51425290102),Pgam2(-1.666687807),Tmem59(-1.54801471512),Extl1(-1.7317644978),Gxylt2(-1.09307697871),Gorasp1(-1.07125200923),Flcn(-1.04326062514),Abca7(-1.04904862689),Mgat4b(-1.25791217652),Man1c1(-1.00109454419),Man2a2(-1.18028257951),Agrn(-1.11128643418),Mgat3(-1.34259757487),D…
GO:0019955	oogenesis	biological process	6/406	87/20960	0.00688	0.371058091872791	ENSMUSG00000019773(1.50053611465),ENSMUSG00000021569(1.28586405822),ENSMUSG00000027496(1.76269349448),ENSMUSG00000033952(1.79015229178),ENSMUSG00000035262(-1.05090642513),ENSMUSG00000044813(-1.18754548657)	Fbxo5(1.50053611465),Trip13(1.28586405822),Aurka(1.76269349448),Aspm(1.79015229178),Amh(-1.05090642513),Shb(-1.18754548657)
GO:0008026	establishment of organelle localization	biological process	14/406	341/20960	0.00701	0.376738133802817	ENSMUSG00000002055(1.21002946116),ENSMUSG00000017716(1.60924994647),ENSMUSG00000021958(1.3621266239),ENSMUSG00000023919(1.01161167054),ENSMUSG00000024056(1.60740662607),ENSMUSG00000026605(2.74053877308),ENSMUSG00000027306(1.6548460944),ENSMUSG00000028678(1.85095173015),ENSMUSG00000031289(1.46321927952),ENSMUSG00000032254(1.93582768527),ENSMUSG00000034190(-1.05094996621),ENSMUSG00000045328(2.17564…	Spag5(1.21002946116),Birc5(1.60924994647),Pinx1(1.3621266239),Cenpq(1.01161167054),Ndc80(1.60740662607),Cenpf(2.74053877308),Nusap1(1.6548460944),Kif2c(1.85095173015),Il13ra2(1.46321927952),Kif23(1.93582768527),Chmp7(-1.05094996621),Cenpe(2.17564356103),Spdl1(1.51669253315),Nup62(1.66577342376)
GO:0070035	purine ribonucleotide metabolic process	biological process	17/406	450/20960	0.00709	0.379700596491228	ENSMUSG00000000628(-1.23118022545),ENSMUSG00000004267(-1.08252333092),ENSMUSG00000011148(-1.40057235715),ENSMUSG00000015243(-1.53287828117),ENSMUSG00000020108(-1.51425290102),ENSMUSG00000020475(-1.666687807),ENSMUSG00000021520(1.30748321968),ENSMUSG00000023951(-1.00884015588),ENSMUSG00000032633(-1.04326062514),ENSMUSG00000063694(1.01422024983),ENSMUSG00000064345(1.21003175083),ENSMUSG00000064354(…	Hk2(-1.23118022545),Eno2(-1.08252333092),Adssl1(-1.40057235715),Abca1(-1.53287828117),Ddit4(-1.51425290102),Pgam2(-1.666687807),Uqcrb(1.30748321968),Vegfa(-1.00884015588),Flcn(-1.04326062514),Cycs(1.01422024983),mt-Nd2(1.21003175083),mt-Co2(1.19081285361),mt-Atp6(2.54885259638),mt-Nd4(1.38970973461),mt-Nd5(1.65107209322),mt-Cytb(1.72647318153),mt-Nd4l(1.41217203217)
GO:0008374	reciprocal meiotic recombination	biological process	4/406	40/20960	0.00731	0.385233938356164	ENSMUSG00000020914(1.12191442549),ENSMUSG00000021569(1.28586405822),ENSMUSG00000034329(1.48698873393),ENSMUSG00000039055(1.26862695507)	Top2a(1.12191442549),Trip13(1.28586405822),Brip1(1.48698873393),Eme1(1.26862695507)
GO:0008408	homologous recombination	biological process	4/406	40/20960	0.00731	0.385233938356164	ENSMUSG00000020914(1.12191442549),ENSMUSG00000021569(1.28586405822),ENSMUSG00000034329(1.48698873393),ENSMUSG00000039055(1.26862695507)	Top2a(1.12191442549),Trip13(1.28586405822),Brip1(1.48698873393),Eme1(1.26862695507)
GO:0015036	negative regulation of cytokinesis	biological process	2/406	7/20960	0.00737	0.385233938356164	ENSMUSG00000020185(1.30725590452),ENSMUSG00000046179(1.41217227156)	E2f7(1.30725590452),E2f8(1.41217227156)
GO:0017016	mitotic spindle midzone assembly	biological process	2/406	7/20960	0.00737	0.385233938356164	ENSMUSG00000032254(1.93582768527),ENSMUSG00000034311(1.52324034085)	Kif23(1.93582768527),Kif4(1.52324034085)
GO:0045296	metanephric collecting duct development	biological process	2/406	7/20960	0.00737	0.385233938356164	ENSMUSG00000026976(1.39862907988),ENSMUSG00000032855(-1.33609169864)	Pax8(1.39862907988),Pkd1(-1.33609169864)
GO:0016298	metanephric nephron tubule morphogenesis	biological process	2/406	7/20960	0.00737	0.385233938356164	ENSMUSG00000026976(1.39862907988),ENSMUSG00000032855(-1.33609169864)	Pax8(1.39862907988),Pkd1(-1.33609169864)
GO:0005245	regulation of oocyte maturation	biological process	2/406	7/20960	0.00737	0.385233938356164	ENSMUSG00000027496(1.76269349448),ENSMUSG00000044813(-1.18754548657)	Aurka(1.76269349448),Shb(-1.18754548657)
GO:0032934	gland development	biological process	17/406	452/20960	0.00740	0.385481911262799	ENSMUSG00000000628(-1.23118022545),ENSMUSG00000003534(-1.11038726858),ENSMUSG00000015647(-1.73027517778),ENSMUSG00000015846(-1.65790819866),ENSMUSG00000017724(1.72918102172),ENSMUSG00000020185(1.30725590452),ENSMUSG00000023951(-1.00884015588),ENSMUSG00000026976(1.39862907988),ENSMUSG00000027208(1.69104915629),ENSMUSG00000027496(1.76269349448),ENSMUSG00000031004(2.51956327373),ENSMUSG00000032218(1…	Hk2(-1.23118022545),Ddr1(-1.11038726858),Lama5(-1.73027517778),Rxra(-1.65790819866),Etv4(1.72918102172),E2f7(1.30725590452),Vegfa(-1.00884015588),Pax8(1.39862907988),Fgf7(1.69104915629),Aurka(1.76269349448),Mki67(2.51956327373),Ccnb2(1.63344573421),Pkd1(-1.33609169864),E2f8(1.41217227156),Cebpb(-1.13357392212),mt-Co2(1.19081285361),Hmgcs1(1.21796296939)
GO:0044390	regulation of viral life cycle	biological process	7/406	116/20960	0.00745	0.386766496598639	ENSMUSG00000020262(-1.54599948662),ENSMUSG00000020914(1.12191442549),ENSMUSG00000024691(1.23881696671),ENSMUSG00000024892(-1.06070311073),ENSMUSG00000024974(1.25379008331),ENSMUSG00000035042(-1.21062016112),ENSMUSG00000046718(-1.20747977037)	Adarb1(-1.54599948662),Top2a(1.12191442549),Fam111a(1.23881696671),Pcx(-1.06070311073),Smc3(1.25379008331),Ccl5(-1.21062016112),Bst2(-1.20747977037)
GO:0048020	cell cycle G1/S phase transition	biological process	9/406	176/20960	0.00750	0.388042372881356	ENSMUSG00000002297(1.32828827774),ENSMUSG00000005732(1.58738162893),ENSMUSG00000020185(1.30725590452),ENSMUSG00000027715(1.81432412613),ENSMUSG00000030680(3.33295557938),ENSMUSG00000032855(-1.33609169864),ENSMUSG00000041238(1.06682498488),ENSMUSG00000041324(1.01480808918),ENSMUSG00000078429(-1.67419267911)	Dbf4(1.32828827774),Ranbp1(1.58738162893),E2f7(1.30725590452),Ccna2(1.81432412613),Pagr1a(3.33295557938),Pkd1(-1.33609169864),Rbbp8(1.06682498488),Inhba(1.01480808918),Ctdsp2(-1.67419267911)
GO:0004713	microtubule polymerization or depolymerization	biological process	6/406	89/20960	0.00767	0.395497331081081	ENSMUSG00000019773(1.50053611465),ENSMUSG00000021965(1.27467196729),ENSMUSG00000028678(1.85095173015),ENSMUSG00000028832(1.26803076871),ENSMUSG00000036223(2.72855394212),ENSMUSG00000051378(1.59068054592)	Fbxo5(1.50053611465),Ska3(1.27467196729),Kif2c(1.85095173015),Stmn1(1.26803076871),Ska1(2.72855394212),Kif18b(1.59068054592)
GO:0001105	negative regulation of cellular protein metabolic process	biological process	30/406	966/20960	0.00771	0.396221313131313	ENSMUSG00000015312(-1.10965841039),ENSMUSG00000017146(1.11243059486),ENSMUSG00000017716(1.60924994647),ENSMUSG00000018189(1.1595869002),ENSMUSG00000020108(-1.51425290102),ENSMUSG00000020262(-1.54599948662),ENSMUSG00000020844(-1.04630672713),ENSMUSG00000021958(1.3621266239),ENSMUSG00000023951(-1.00884015588),ENSMUSG00000024201(-1.30652821275),ENSMUSG00000024991(1.01224366992),ENSMUSG00000026234(1.…	Gadd45b(-1.10965841039),Brca1(1.11243059486),Birc5(1.60924994647),Uchl5(1.1595869002),Ddit4(-1.51425290102),Adarb1(-1.54599948662),Nxn(-1.04630672713),Pinx1(1.3621266239),Vegfa(-1.00884015588),Kdm4b(-1.30652821275),Eif3a(1.01224366992),Ncl(1.05014151275),Ifi202b(1.0502449632),Mastl(1.06617994088),Rassf2(-2.07386573249),Dnaja1(1.01865622736),Tmem59(-1.54801471512),Sspo(-2.94663745683),Timp4(-1.524…
GO:0043028	cellular response to lipid	biological process	19/406	530/20960	0.00785	0.402062248322148	ENSMUSG00000001506(-1.17777600588),ENSMUSG00000005732(1.58738162893),ENSMUSG00000015243(-1.53287828117),ENSMUSG00000015846(-1.65790819866),ENSMUSG00000017146(1.11243059486),ENSMUSG00000020108(-1.51425290102),ENSMUSG00000020399(2.16446603048),ENSMUSG00000024803(1.02785345501),ENSMUSG00000027715(1.81432412613),ENSMUSG00000028150(-1.32129894767),ENSMUSG00000028410(1.01865622736),ENSMUSG00000028914(-…	Col1a1(-1.17777600588),Ranbp1(1.58738162893),Abca1(-1.53287828117),Rxra(-1.65790819866),Brca1(1.11243059486),Ddit4(-1.51425290102),Havcr2(2.16446603048),Ankrd1(1.02785345501),Ccna2(1.81432412613),Rorc(-1.32129894767),Dnaja1(1.01865622736),Casp9(-1.34785305041),Pagr1a(3.33295557938),Ccl5(-1.21062016112),Inhba(1.01480808918),Hmgb2(1.05553458635),Cebpb(-1.13357392212),Phex(1.42574370771),Hmgcs1(1.21…
GO:0001227	energy derivation by oxidation of organic compounds	biological process	11/406	243/20960	0.00806	0.411083466666667	ENSMUSG00000019992(1.61023630523),ENSMUSG00000021520(1.30748321968),ENSMUSG00000032633(-1.04326062514),ENSMUSG00000063694(1.01422024983),ENSMUSG00000064341(1.42279185586),ENSMUSG00000064345(1.21003175083),ENSMUSG00000064354(1.19081285361),ENSMUSG00000064363(1.38970973461),ENSMUSG00000064367(1.65107209322),ENSMUSG00000064370(1.72647318153),ENSMUSG00000065947(1.41217203217)	Mtfr2(1.61023630523),Uqcrb(1.30748321968),Flcn(-1.04326062514),Cycs(1.01422024983),mt-Nd1(1.42279185586),mt-Nd2(1.21003175083),mt-Co2(1.19081285361),mt-Nd4(1.38970973461),mt-Nd5(1.65107209322),mt-Cytb(1.72647318153),mt-Nd4l(1.41217203217)
GO:0030695	developmental process	biological process	133/406	5720/20960	0.00808	0.411083466666667	ENSMUSG00000000325(-1.19873279614),ENSMUSG00000000628(-1.23118022545),ENSMUSG00000000957(-1.04727424142),ENSMUSG00000001506(-1.17777600588),ENSMUSG00000001751(-1.08229759425),ENSMUSG00000003534(-1.11038726858),ENSMUSG00000004151(1.37109479685),ENSMUSG00000005732(1.58738162893),ENSMUSG00000006715(1.14097583668),ENSMUSG00000007594(-1.33491974489),ENSMUSG00000007888(-1.53687254743),ENSMUSG0000001521…	Arvcf(-1.19873279614),Hk2(-1.23118022545),Mmp14(-1.04727424142),Col1a1(-1.17777600588),Naglu(-1.08229759425),Ddr1(-1.11038726858),Etv1(1.37109479685),Ranbp1(1.58738162893),Gmnn(1.14097583668),Hapln4(-1.33491974489),Crlf1(-1.53687254743),Hmgb3(1.4814058562),Gadd45b(-1.10965841039),Lama5(-1.73027517778),Arnt2(-1.24982903581),Rxra(-1.65790819866),Adamtsl4(-1.27751877783),Brca1(1.11243059486),Etv4(1.…
GO:0052689	post-translational protein modification	biological process	3/406	22/20960	0.00845	0.427060761589404	ENSMUSG00000022034(1.21826767243),ENSMUSG00000022422(1.47785247618),ENSMUSG00000032633(-1.04326062514)	Esco2(1.21826767243),Dscc1(1.47785247618),Flcn(-1.04326062514)
GO:0005253	regulation of cell maturation	biological process	3/406	22/20960	0.00845	0.427060761589404	ENSMUSG00000018012(-1.18227456767),ENSMUSG00000027496(1.76269349448),ENSMUSG00000044813(-1.18754548657)	Rac3(-1.18227456767),Aurka(1.76269349448),Shb(-1.18754548657)
GO:0001784	negative regulation of protein metabolic process	biological process	31/406	1015/20960	0.00856	0.430778092105263	ENSMUSG00000015312(-1.10965841039),ENSMUSG00000017146(1.11243059486),ENSMUSG00000017716(1.60924994647),ENSMUSG00000018189(1.1595869002),ENSMUSG00000020108(-1.51425290102),ENSMUSG00000020262(-1.54599948662),ENSMUSG00000020844(-1.04630672713),ENSMUSG00000021958(1.3621266239),ENSMUSG00000023951(-1.00884015588),ENSMUSG00000024201(-1.30652821275),ENSMUSG00000024991(1.01224366992),ENSMUSG00000026234(1.…	Gadd45b(-1.10965841039),Brca1(1.11243059486),Birc5(1.60924994647),Uchl5(1.1595869002),Ddit4(-1.51425290102),Adarb1(-1.54599948662),Nxn(-1.04630672713),Pinx1(1.3621266239),Vegfa(-1.00884015588),Kdm4b(-1.30652821275),Eif3a(1.01224366992),Ncl(1.05014151275),Ifi202b(1.0502449632),Mastl(1.06617994088),Rassf2(-2.07386573249),Dnaja1(1.01865622736),Tmem59(-1.54801471512),Sspo(-2.94663745683),Timp4(-1.524…
GO:0005272	organelle assembly	biological process	22/406	651/20960	0.00858	0.430778092105263	ENSMUSG00000012443(1.78870624355),ENSMUSG00000015647(-1.73027517778),ENSMUSG00000017716(1.60924994647),ENSMUSG00000019773(1.50053611465),ENSMUSG00000024608(-1.21726109256),ENSMUSG00000026414(1.88379715817),ENSMUSG00000026622(1.86361345719),ENSMUSG00000027496(1.76269349448),ENSMUSG00000028718(1.41885508595),ENSMUSG00000030867(2.06664813421),ENSMUSG00000032221(1.82765875998),ENSMUSG00000032254(1.93…	Kif11(1.78870624355),Lama5(-1.73027517778),Birc5(1.60924994647),Fbxo5(1.50053611465),Rps14(-1.21726109256),Tnnt2(1.88379715817),Nek2(1.86361345719),Aurka(1.76269349448),Stil(1.41885508595),Plk1(2.06664813421),Mns1(1.82765875998),Kif23(1.93582768527),Aspm(1.79015229178),Kif4(1.52324034085),Rpf2(1.06886961831),Cenph(1.22743440903),Tmem17(1.17650444543),Sh3pxd2a(-2.49525952953),Cep162(1.03633544076)…
GO:0030331	animal organ development	biological process	80/406	3197/20960	0.00862	0.431367409836066	ENSMUSG00000000628(-1.23118022545),ENSMUSG00000000957(-1.04727424142),ENSMUSG00000001506(-1.17777600588),ENSMUSG00000001751(-1.08229759425),ENSMUSG00000003534(-1.11038726858),ENSMUSG00000004151(1.37109479685),ENSMUSG00000006715(1.14097583668),ENSMUSG00000007888(-1.53687254743),ENSMUSG00000015217(1.4814058562),ENSMUSG00000015647(-1.73027517778),ENSMUSG00000015709(-1.24982903581),ENSMUSG00000015846…	Hk2(-1.23118022545),Mmp14(-1.04727424142),Col1a1(-1.17777600588),Naglu(-1.08229759425),Ddr1(-1.11038726858),Etv1(1.37109479685),Gmnn(1.14097583668),Crlf1(-1.53687254743),Hmgb3(1.4814058562),Lama5(-1.73027517778),Arnt2(-1.24982903581),Rxra(-1.65790819866),Etv4(1.72918102172),Rac3(-1.18227456767),Uchl5(1.1595869002),Slc22a5(-1.18115266632),Ddit4(-1.51425290102),E2f7(1.30725590452),Mknk2(-1.13192927…
GO:0061659	regulation of sterol transport	biological process	4/406	42/20960	0.00869	0.432037361563518	ENSMUSG00000015243(-1.53287828117),ENSMUSG00000017754(-1.04179377879),ENSMUSG00000023832(1.36037357566),ENSMUSG00000035722(-1.04904862689)	Abca1(-1.53287828117),Pltp(-1.04179377879),Acat2(1.36037357566),Abca7(-1.04904862689)
GO:0001104	regulation of cholesterol transport	biological process	4/406	42/20960	0.00869	0.432037361563518	ENSMUSG00000015243(-1.53287828117),ENSMUSG00000017754(-1.04179377879),ENSMUSG00000023832(1.36037357566),ENSMUSG00000035722(-1.04904862689)	Abca1(-1.53287828117),Pltp(-1.04179377879),Acat2(1.36037357566),Abca7(-1.04904862689)
GO:0017046	purine nucleotide metabolic process	biological process	17/406	462/20960	0.00908	0.449961168831169	ENSMUSG00000000628(-1.23118022545),ENSMUSG00000004267(-1.08252333092),ENSMUSG00000011148(-1.40057235715),ENSMUSG00000015243(-1.53287828117),ENSMUSG00000020108(-1.51425290102),ENSMUSG00000020475(-1.666687807),ENSMUSG00000021520(1.30748321968),ENSMUSG00000023951(-1.00884015588),ENSMUSG00000032633(-1.04326062514),ENSMUSG00000063694(1.01422024983),ENSMUSG00000064345(1.21003175083),ENSMUSG00000064354(…	Hk2(-1.23118022545),Eno2(-1.08252333092),Adssl1(-1.40057235715),Abca1(-1.53287828117),Ddit4(-1.51425290102),Pgam2(-1.666687807),Uqcrb(1.30748321968),Vegfa(-1.00884015588),Flcn(-1.04326062514),Cycs(1.01422024983),mt-Nd2(1.21003175083),mt-Co2(1.19081285361),mt-Atp6(2.54885259638),mt-Nd4(1.38970973461),mt-Nd5(1.65107209322),mt-Cytb(1.72647318153),mt-Nd4l(1.41217203217)
GO:0034062	regulation of meiotic cell cycle	biological process	4/406	43/20960	0.00944	0.464110031347962	ENSMUSG00000019773(1.50053611465),ENSMUSG00000026039(1.44534100398),ENSMUSG00000033952(1.79015229178),ENSMUSG00000038379(1.68107243635)	Fbxo5(1.50053611465),Sgol2a(1.44534100398),Aspm(1.79015229178),Ttk(1.68107243635)
GO:0097747	positive regulation of neuroblast proliferation	biological process	3/406	23/20960	0.00958	0.464110031347962	ENSMUSG00000023951(-1.00884015588),ENSMUSG00000033952(1.79015229178),ENSMUSG00000079092(1.53121544541)	Vegfa(-1.00884015588),Aspm(1.79015229178),Prl2c2(1.53121544541)
GO:0031490	postreplication repair	biological process	3/406	23/20960	0.00958	0.464110031347962	ENSMUSG00000017146(1.11243059486),ENSMUSG00000040204(1.53892030785),ENSMUSG00000078923(1.14122967104)	Brca1(1.11243059486),Pclaf(1.53892030785),Ube2v1(1.14122967104)
GO:0061630	mitotic sister chromatid cohesion	biological process	3/406	23/20960	0.00958	0.464110031347962	ENSMUSG00000022422(1.47785247618),ENSMUSG00000024974(1.25379008331),ENSMUSG00000041133(1.01802195222)	Dscc1(1.47785247618),Smc3(1.25379008331),Smc1a(1.01802195222)
GO:0001191	glucose 6-phosphate metabolic process	biological process	3/406	23/20960	0.00958	0.464110031347962	ENSMUSG00000000628(-1.23118022545),ENSMUSG00000020475(-1.666687807),ENSMUSG00000028980(-2.08818562782)	Hk2(-1.23118022545),Pgam2(-1.666687807),H6pd(-2.08818562782)
GO:0003899	ribonucleotide metabolic process	biological process	17/406	465/20960	0.00965	0.464110031347962	ENSMUSG00000000628(-1.23118022545),ENSMUSG00000004267(-1.08252333092),ENSMUSG00000011148(-1.40057235715),ENSMUSG00000015243(-1.53287828117),ENSMUSG00000020108(-1.51425290102),ENSMUSG00000020475(-1.666687807),ENSMUSG00000021520(1.30748321968),ENSMUSG00000023951(-1.00884015588),ENSMUSG00000032633(-1.04326062514),ENSMUSG00000063694(1.01422024983),ENSMUSG00000064345(1.21003175083),ENSMUSG00000064354(…	Hk2(-1.23118022545),Eno2(-1.08252333092),Adssl1(-1.40057235715),Abca1(-1.53287828117),Ddit4(-1.51425290102),Pgam2(-1.666687807),Uqcrb(1.30748321968),Vegfa(-1.00884015588),Flcn(-1.04326062514),Cycs(1.01422024983),mt-Nd2(1.21003175083),mt-Co2(1.19081285361),mt-Atp6(2.54885259638),mt-Nd4(1.38970973461),mt-Nd5(1.65107209322),mt-Cytb(1.72647318153),mt-Nd4l(1.41217203217)
GO:0008378	mitotic spindle elongation	biological process	2/406	8/20960	0.00970	0.464110031347962	ENSMUSG00000032254(1.93582768527),ENSMUSG00000034311(1.52324034085)	Kif23(1.93582768527),Kif4(1.52324034085)
GO:0016709	O-glycan processing	biological process	2/406	8/20960	0.00970	0.464110031347962	ENSMUSG00000030074(-1.09307697871),ENSMUSG00000089704(-1.0810736862)	Gxylt2(-1.09307697871),Galnt2(-1.0810736862)
GO:0016893	mitotic DNA replication checkpoint	biological process	2/406	8/20960	0.00970	0.464110031347962	ENSMUSG00000042489(1.52716639049),ENSMUSG00000046591(1.33562495706)	Clspn(1.52716639049),Ticrr(1.33562495706)
GO:0001078	centromeric sister chromatid cohesion	biological process	2/406	8/20960	0.00970	0.464110031347962	ENSMUSG00000026039(1.44534100398),ENSMUSG00000040084(1.23410856791)	Sgol2a(1.44534100398),Bub1b(1.23410856791)
GO:0001221	regulation of double-strand break repair via nonhomologous end joining	biological process	2/406	8/20960	0.00970	0.464110031347962	ENSMUSG00000021377(1.28630499154),ENSMUSG00000022516(-1.21086670885)	Dek(1.28630499154),Nudt16l1(-1.21086670885)
GO:0031624	cellular protein metabolic process	biological process	108/406	4544/20960	0.01007	0.48030753125	ENSMUSG00000000957(-1.04727424142),ENSMUSG00000001056(1.09494632233),ENSMUSG00000001403(1.65910661439),ENSMUSG00000002297(1.32828827774),ENSMUSG00000003534(-1.11038726858),ENSMUSG00000005732(1.58738162893),ENSMUSG00000007888(-1.53687254743),ENSMUSG00000013846(-1.08390692435),ENSMUSG00000015243(-1.53287828117),ENSMUSG00000015312(-1.10965841039),ENSMUSG00000015846(-1.65790819866),ENSMUSG00000017146…	Mmp14(-1.04727424142),Nhp2(1.09494632233),Ube2c(1.65910661439),Dbf4(1.32828827774),Ddr1(-1.11038726858),Ranbp1(1.58738162893),Crlf1(-1.53687254743),St3gal1(-1.08390692435),Abca1(-1.53287828117),Gadd45b(-1.10965841039),Rxra(-1.65790819866),Brca1(1.11243059486),Birc5(1.60924994647),Uchl5(1.1595869002),Fbxo5(1.50053611465),Ddit4(-1.51425290102),Mknk2(-1.13192927989),Adarb1(-1.54599948662),Havcr2(2.1…
GO:0042605	negative regulation of leukocyte mediated immunity	biological process	4/406	44/20960	0.01023	0.483407089783282	ENSMUSG00000020399(2.16446603048),ENSMUSG00000031289(1.46321927952),ENSMUSG00000046718(-1.20747977037),ENSMUSG00000051457(1.66720221979)	Havcr2(2.16446603048),Il13ra2(1.46321927952),Bst2(-1.20747977037),Spn(1.66720221979)
GO:0051082	endodermal cell differentiation	biological process	4/406	44/20960	0.01023	0.483407089783282	ENSMUSG00000000957(-1.04727424142),ENSMUSG00000025348(-1.34260758646),ENSMUSG00000031740(-1.54983452396),ENSMUSG00000041324(1.01480808918)	Mmp14(-1.04727424142),Itga7(-1.34260758646),Mmp2(-1.54983452396),Inhba(1.01480808918)
GO:0016209	negative regulation of mitotic nuclear division	biological process	4/406	44/20960	0.01023	0.483407089783282	ENSMUSG00000024056(1.60740662607),ENSMUSG00000027379(1.46111816518),ENSMUSG00000030867(2.06664813421),ENSMUSG00000040084(1.23410856791)	Ndc80(1.60740662607),Bub1(1.46111816518),Plk1(2.06664813421),Bub1b(1.23410856791)
GO:0003779	pyruvate metabolic process	biological process	6/406	95/20960	0.01042	0.490865617283951	ENSMUSG00000000628(-1.23118022545),ENSMUSG00000004267(-1.08252333092),ENSMUSG00000020108(-1.51425290102),ENSMUSG00000020475(-1.666687807),ENSMUSG00000024892(-1.06070311073),ENSMUSG00000029597(-1.84842117743)	Hk2(-1.23118022545),Eno2(-1.08252333092),Ddit4(-1.51425290102),Pgam2(-1.666687807),Pcx(-1.06070311073),Sds(-1.84842117743)
GO:0005126	female sex differentiation	biological process	7/406	124/20960	0.01056	0.495930092307692	ENSMUSG00000000957(-1.04727424142),ENSMUSG00000023951(-1.00884015588),ENSMUSG00000027570(-1.03152252345),ENSMUSG00000030717(1.01898808618),ENSMUSG00000035262(-1.05090642513),ENSMUSG00000041324(1.01480808918),ENSMUSG00000056501(-1.13357392212)	Mmp14(-1.04727424142),Vegfa(-1.00884015588),Col9a3(-1.03152252345),Nupr1(1.01898808618),Amh(-1.05090642513),Inhba(1.01480808918),Cebpb(-1.13357392212)
GO:0008028	cellular response to stress	biological process	43/406	1546/20960	0.01067	0.499558926380368	ENSMUSG00000000628(-1.23118022545),ENSMUSG00000006678(1.09593202225),ENSMUSG00000015312(-1.10965841039),ENSMUSG00000017146(1.11243059486),ENSMUSG00000018189(1.1595869002),ENSMUSG00000020108(-1.51425290102),ENSMUSG00000020185(1.30725590452),ENSMUSG00000020914(1.12191442549),ENSMUSG00000021377(1.28630499154),ENSMUSG00000021569(1.28586405822),ENSMUSG00000022034(1.21826767243),ENSMUSG00000022516(-1.2…	Hk2(-1.23118022545),Pola1(1.09593202225),Gadd45b(-1.10965841039),Brca1(1.11243059486),Uchl5(1.1595869002),Ddit4(-1.51425290102),E2f7(1.30725590452),Top2a(1.12191442549),Dek(1.28630499154),Trip13(1.28586405822),Esco2(1.21826767243),Nudt16l1(-1.21086670885),Vegfa(-1.00884015588),Ankrd1(1.02785345501),Smc3(1.25379008331),Mcm10(1.04767710136),Mastl(1.06617994088),Rassf2(-2.07386573249),Ccna2(1.814324…
GO:0017080	establishment of mitotic spindle localization	biological process	3/406	24/20960	0.01080	0.502562195121951	ENSMUSG00000024056(1.60740662607),ENSMUSG00000027306(1.6548460944),ENSMUSG00000069910(1.51669253315)	Ndc80(1.60740662607),Nusap1(1.6548460944),Spdl1(1.51669253315)
GO:0035254	establishment of spindle orientation	biological process	3/406	24/20960	0.01080	0.502562195121951	ENSMUSG00000002055(1.21002946116),ENSMUSG00000024056(1.60740662607),ENSMUSG00000069910(1.51669253315)	Spag5(1.21002946116),Ndc80(1.60740662607),Spdl1(1.51669253315)
GO:0070851	sprouting angiogenesis	biological process	5/406	69/20960	0.01085	0.503354255319149	ENSMUSG00000020185(1.30725590452),ENSMUSG00000023951(-1.00884015588),ENSMUSG00000031486(-1.25765826908),ENSMUSG00000046179(1.41217227156),ENSMUSG00000079092(1.53121544541)	E2f7(1.30725590452),Vegfa(-1.00884015588),Adgra2(-1.25765826908),E2f8(1.41217227156),Prl2c2(1.53121544541)
GO:0008376	cholesterol biosynthetic process	biological process	4/406	45/20960	0.01106	0.509996314199396	ENSMUSG00000027875(-1.46379011341),ENSMUSG00000027952(1.10745669559),ENSMUSG00000031349(1.59374298808),ENSMUSG00000093930(1.21796296939)	Hmgcs2(-1.46379011341),Pmvk(1.10745669559),Nsdhl(1.59374298808),Hmgcs1(1.21796296939)
GO:0015932	response to interferon-beta	biological process	4/406	45/20960	0.01106	0.509996314199396	ENSMUSG00000026535(1.0502449632),ENSMUSG00000046718(-1.20747977037),ENSMUSG00000069874(1.16260985742),ENSMUSG00000073489(1.03824837645)	Ifi202b(1.0502449632),Bst2(-1.20747977037),Irgm2(1.16260985742),Ifi204(1.03824837645)
GO:0016675	negative regulation of metabolic process	biological process	66/406	2586/20960	0.01143	0.52547015060241	ENSMUSG00000000628(-1.23118022545),ENSMUSG00000001156(-1.06694322911),ENSMUSG00000006715(1.14097583668),ENSMUSG00000015312(-1.10965841039),ENSMUSG00000015846(-1.65790819866),ENSMUSG00000017146(1.11243059486),ENSMUSG00000017716(1.60924994647),ENSMUSG00000018189(1.1595869002),ENSMUSG00000020108(-1.51425290102),ENSMUSG00000020185(1.30725590452),ENSMUSG00000020262(-1.54599948662),ENSMUSG00000020358(1…	Hk2(-1.23118022545),Mxd1(-1.06694322911),Gmnn(1.14097583668),Gadd45b(-1.10965841039),Rxra(-1.65790819866),Brca1(1.11243059486),Birc5(1.60924994647),Uchl5(1.1595869002),Ddit4(-1.51425290102),E2f7(1.30725590452),Adarb1(-1.54599948662),Hnrnpab(1.01196702909),Havcr2(2.16446603048),Nxn(-1.04630672713),Pinx1(1.3621266239),Nudt16l1(-1.21086670885),Vegfa(-1.00884015588),Kdm4b(-1.30652821275),Rps14(-1.217…
GO:0019840	response to stress	biological process	81/406	3285/20960	0.01171	0.536725915915916	ENSMUSG00000000628(-1.23118022545),ENSMUSG00000000957(-1.04727424142),ENSMUSG00000001506(-1.17777600588),ENSMUSG00000003534(-1.11038726858),ENSMUSG00000006344(-2.11767055467),ENSMUSG00000006678(1.09593202225),ENSMUSG00000011148(-1.40057235715),ENSMUSG00000015217(1.4814058562),ENSMUSG00000015243(-1.53287828117),ENSMUSG00000015312(-1.10965841039),ENSMUSG00000015709(-1.24982903581),ENSMUSG0000001714…	Hk2(-1.23118022545),Mmp14(-1.04727424142),Col1a1(-1.17777600588),Ddr1(-1.11038726858),Ggt5(-2.11767055467),Pola1(1.09593202225),Adssl1(-1.40057235715),Hmgb3(1.4814058562),Abca1(-1.53287828117),Gadd45b(-1.10965841039),Arnt2(-1.24982903581),Brca1(1.11243059486),Uchl5(1.1595869002),Ddit4(-1.51425290102),E2f7(1.30725590452),Havcr2(2.16446603048),Top2a(1.12191442549),Dek(1.28630499154),Trip13(1.285864…
GO:0031492	lactation	biological process	4/406	46/20960	0.01193	0.538359684813754	ENSMUSG00000000628(-1.23118022545),ENSMUSG00000003534(-1.11038726858),ENSMUSG00000023951(-1.00884015588),ENSMUSG00000064354(1.19081285361)	Hk2(-1.23118022545),Ddr1(-1.11038726858),Vegfa(-1.00884015588),mt-Co2(1.19081285361)
GO:0072509	oocyte development	biological process	4/406	46/20960	0.01193	0.538359684813754	ENSMUSG00000019773(1.50053611465),ENSMUSG00000021569(1.28586405822),ENSMUSG00000027496(1.76269349448),ENSMUSG00000044813(-1.18754548657)	Fbxo5(1.50053611465),Trip13(1.28586405822),Aurka(1.76269349448),Shb(-1.18754548657)
GO:0042803	secondary alcohol biosynthetic process	biological process	4/406	46/20960	0.01193	0.538359684813754	ENSMUSG00000027875(-1.46379011341),ENSMUSG00000027952(1.10745669559),ENSMUSG00000031349(1.59374298808),ENSMUSG00000093930(1.21796296939)	Hmgcs2(-1.46379011341),Pmvk(1.10745669559),Nsdhl(1.59374298808),Hmgcs1(1.21796296939)
GO:0050839	exit from mitosis	biological process	3/406	25/20960	0.01209	0.538359684813754	ENSMUSG00000001403(1.65910661439),ENSMUSG00000017716(1.60924994647),ENSMUSG00000034190(-1.05094996621)	Ube2c(1.65910661439),Birc5(1.60924994647),Chmp7(-1.05094996621)
GO:1990837	response to increased oxygen levels	biological process	3/406	25/20960	0.01209	0.538359684813754	ENSMUSG00000001506(-1.17777600588),ENSMUSG00000064357(2.54885259638),ENSMUSG00000064370(1.72647318153)	Col1a1(-1.17777600588),mt-Atp6(2.54885259638),mt-Cytb(1.72647318153)
GO:0004129	mitotic G2/M transition checkpoint	biological process	3/406	25/20960	0.01209	0.538359684813754	ENSMUSG00000017146(1.11243059486),ENSMUSG00000042489(1.52716639049),ENSMUSG00000046591(1.33562495706)	Brca1(1.11243059486),Clspn(1.52716639049),Ticrr(1.33562495706)
GO:0015002	response to hyperoxia	biological process	3/406	25/20960	0.01209	0.538359684813754	ENSMUSG00000001506(-1.17777600588),ENSMUSG00000064357(2.54885259638),ENSMUSG00000064370(1.72647318153)	Col1a1(-1.17777600588),mt-Atp6(2.54885259638),mt-Cytb(1.72647318153)
GO:0015175	regulation of macrophage migration	biological process	3/406	25/20960	0.01209	0.538359684813754	ENSMUSG00000000957(-1.04727424142),ENSMUSG00000020682(-1.10481739608),ENSMUSG00000035042(-1.21062016112)	Mmp14(-1.04727424142),Mmp28(-1.10481739608),Ccl5(-1.21062016112)
GO:0016676	negative regulation of macromolecule metabolic process	biological process	61/406	2365/20960	0.01217	0.538359684813754	ENSMUSG00000001156(-1.06694322911),ENSMUSG00000006715(1.14097583668),ENSMUSG00000015312(-1.10965841039),ENSMUSG00000015846(-1.65790819866),ENSMUSG00000017146(1.11243059486),ENSMUSG00000017716(1.60924994647),ENSMUSG00000018189(1.1595869002),ENSMUSG00000020108(-1.51425290102),ENSMUSG00000020185(1.30725590452),ENSMUSG00000020262(-1.54599948662),ENSMUSG00000020358(1.01196702909),ENSMUSG00000020399(2.…	Mxd1(-1.06694322911),Gmnn(1.14097583668),Gadd45b(-1.10965841039),Rxra(-1.65790819866),Brca1(1.11243059486),Birc5(1.60924994647),Uchl5(1.1595869002),Ddit4(-1.51425290102),E2f7(1.30725590452),Adarb1(-1.54599948662),Hnrnpab(1.01196702909),Havcr2(2.16446603048),Nxn(-1.04630672713),Pinx1(1.3621266239),Nudt16l1(-1.21086670885),Vegfa(-1.00884015588),Kdm4b(-1.30652821275),Rps14(-1.21726109256),Ankrd1(1.0…
GO:0031369	regulation of viral genome replication	biological process	5/406	71/20960	0.01219	0.538359684813754	ENSMUSG00000020262(-1.54599948662),ENSMUSG00000020914(1.12191442549),ENSMUSG00000024691(1.23881696671),ENSMUSG00000035042(-1.21062016112),ENSMUSG00000046718(-1.20747977037)	Adarb1(-1.54599948662),Top2a(1.12191442549),Fam111a(1.23881696671),Ccl5(-1.21062016112),Bst2(-1.20747977037)
GO:0044769	mannose metabolic process	biological process	2/406	9/20960	0.01231	0.538359684813754	ENSMUSG00000037306(-1.00109454419),ENSMUSG00000038886(-1.18028257951)	Man1c1(-1.00109454419),Man2a2(-1.18028257951)
GO:0015238	DNA topological change	biological process	2/406	9/20960	0.01231	0.538359684813754	ENSMUSG00000020914(1.12191442549),ENSMUSG00000054717(1.05553458635)	Top2a(1.12191442549),Hmgb2(1.05553458635)
GO:0051117	negative regulation of glycoprotein biosynthetic process	biological process	2/406	9/20960	0.01231	0.538359684813754	ENSMUSG00000028618(-1.54801471512),ENSMUSG00000035722(-1.04904862689)	Tmem59(-1.54801471512),Abca7(-1.04904862689)
GO:0008201	regulation of cell-cell adhesion mediated by integrin	biological process	2/406	9/20960	0.01231	0.538359684813754	ENSMUSG00000024965(-1.1262477521),ENSMUSG00000035042(-1.21062016112)	Fermt3(-1.1262477521),Ccl5(-1.21062016112)
GO:0015298	spindle elongation	biological process	2/406	9/20960	0.01231	0.538359684813754	ENSMUSG00000032254(1.93582768527),ENSMUSG00000034311(1.52324034085)	Kif23(1.93582768527),Kif4(1.52324034085)
GO:0016538	spindle midzone assembly	biological process	2/406	9/20960	0.01231	0.538359684813754	ENSMUSG00000032254(1.93582768527),ENSMUSG00000034311(1.52324034085)	Kif23(1.93582768527),Kif4(1.52324034085)
GO:0019842	morphogenesis of a branching epithelium	biological process	9/406	191/20960	0.01240	0.540746285714286	ENSMUSG00000000957(-1.04727424142),ENSMUSG00000003534(-1.11038726858),ENSMUSG00000015647(-1.73027517778),ENSMUSG00000015846(-1.65790819866),ENSMUSG00000017724(1.72918102172),ENSMUSG00000023951(-1.00884015588),ENSMUSG00000026976(1.39862907988),ENSMUSG00000027208(1.69104915629),ENSMUSG00000032855(-1.33609169864)	Mmp14(-1.04727424142),Ddr1(-1.11038726858),Lama5(-1.73027517778),Rxra(-1.65790819866),Etv4(1.72918102172),Vegfa(-1.00884015588),Pax8(1.39862907988),Fgf7(1.69104915629),Pkd1(-1.33609169864)
GO:0015075	negative regulation of protein modification process	biological process	18/406	517/20960	0.01254	0.543933541076487	ENSMUSG00000015312(-1.10965841039),ENSMUSG00000017146(1.11243059486),ENSMUSG00000020108(-1.51425290102),ENSMUSG00000020262(-1.54599948662),ENSMUSG00000020844(-1.04630672713),ENSMUSG00000021958(1.3621266239),ENSMUSG00000024201(-1.30652821275),ENSMUSG00000024991(1.01224366992),ENSMUSG00000026779(1.06617994088),ENSMUSG00000027339(-2.07386573249),ENSMUSG00000028410(1.01865622736),ENSMUSG00000028618(-…	Gadd45b(-1.10965841039),Brca1(1.11243059486),Ddit4(-1.51425290102),Adarb1(-1.54599948662),Nxn(-1.04630672713),Pinx1(1.3621266239),Kdm4b(-1.30652821275),Eif3a(1.01224366992),Mastl(1.06617994088),Rassf2(-2.07386573249),Dnaja1(1.01865622736),Tmem59(-1.54801471512),Plk1(2.06664813421),Flcn(-1.04326062514),Aida(1.11798589064),Shb(-1.18754548657),Ctdsp2(-1.67419267911),Nup62(1.66577342376)
GO:0001103	response to hypoxia	biological process	12/406	294/20960	0.01256	0.543933541076487	ENSMUSG00000000957(-1.04727424142),ENSMUSG00000015709(-1.24982903581),ENSMUSG00000020108(-1.51425290102),ENSMUSG00000023951(-1.00884015588),ENSMUSG00000024803(1.02785345501),ENSMUSG00000027715(1.81432412613),ENSMUSG00000031740(-1.54983452396),ENSMUSG00000033933(-1.32998427565),ENSMUSG00000034329(1.48698873393),ENSMUSG00000042650(-1.04389003253),ENSMUSG00000064363(1.38970973461),ENSMUSG00000064370…	Mmp14(-1.04727424142),Arnt2(-1.24982903581),Ddit4(-1.51425290102),Vegfa(-1.00884015588),Ankrd1(1.02785345501),Ccna2(1.81432412613),Mmp2(-1.54983452396),Vhl(-1.32998427565),Brip1(1.48698873393),Alkbh5(-1.04389003253),mt-Nd4(1.38970973461),mt-Cytb(1.72647318153)
GO:0017147	viral process	biological process	11/406	259/20960	0.01258	0.543933541076487	ENSMUSG00000015846(-1.65790819866),ENSMUSG00000020262(-1.54599948662),ENSMUSG00000020914(1.12191442549),ENSMUSG00000024691(1.23881696671),ENSMUSG00000024892(-1.06070311073),ENSMUSG00000024974(1.25379008331),ENSMUSG00000024991(1.01224366992),ENSMUSG00000031029(-1.34171278753),ENSMUSG00000035042(-1.21062016112),ENSMUSG00000046718(-1.20747977037),ENSMUSG00000068882(1.12459231979)	Rxra(-1.65790819866),Adarb1(-1.54599948662),Top2a(1.12191442549),Fam111a(1.23881696671),Pcx(-1.06070311073),Smc3(1.25379008331),Eif3a(1.01224366992),Eif3f(-1.34171278753),Ccl5(-1.21062016112),Bst2(-1.20747977037),Ssb(1.12459231979)
GO:0035035	pyruvate biosynthetic process	biological process	5/406	72/20960	0.01289	0.552802773109244	ENSMUSG00000000628(-1.23118022545),ENSMUSG00000004267(-1.08252333092),ENSMUSG00000020108(-1.51425290102),ENSMUSG00000020475(-1.666687807),ENSMUSG00000029597(-1.84842117743)	Hk2(-1.23118022545),Eno2(-1.08252333092),Ddit4(-1.51425290102),Pgam2(-1.666687807),Sds(-1.84842117743)
GO:0043236	negative regulation of organelle organization	biological process	13/406	331/20960	0.01292	0.552802773109244	ENSMUSG00000017146(1.11243059486),ENSMUSG00000019773(1.50053611465),ENSMUSG00000021958(1.3621266239),ENSMUSG00000024056(1.60740662607),ENSMUSG00000024201(-1.30652821275),ENSMUSG00000026622(1.86361345719),ENSMUSG00000027379(1.46111816518),ENSMUSG00000028832(1.26803076871),ENSMUSG00000030867(2.06664813421),ENSMUSG00000032633(-1.04326062514),ENSMUSG00000038379(1.68107243635),ENSMUSG00000040084(1.234…	Brca1(1.11243059486),Fbxo5(1.50053611465),Pinx1(1.3621266239),Ndc80(1.60740662607),Kdm4b(-1.30652821275),Nek2(1.86361345719),Bub1(1.46111816518),Stmn1(1.26803076871),Plk1(2.06664813421),Flcn(-1.04326062514),Ttk(1.68107243635),Bub1b(1.23410856791),Pif1(1.95681570775)
GO:1901505	purine nucleoside monophosphate biosynthetic process	biological process	7/406	129/20960	0.01293	0.552802773109244	ENSMUSG00000000628(-1.23118022545),ENSMUSG00000004267(-1.08252333092),ENSMUSG00000011148(-1.40057235715),ENSMUSG00000020108(-1.51425290102),ENSMUSG00000020475(-1.666687807),ENSMUSG00000032633(-1.04326062514),ENSMUSG00000064357(2.54885259638)	Hk2(-1.23118022545),Eno2(-1.08252333092),Adssl1(-1.40057235715),Ddit4(-1.51425290102),Pgam2(-1.666687807),Flcn(-1.04326062514),mt-Atp6(2.54885259638)
GO:0015085	purine ribonucleoside monophosphate biosynthetic process	biological process	7/406	129/20960	0.01293	0.552802773109244	ENSMUSG00000000628(-1.23118022545),ENSMUSG00000004267(-1.08252333092),ENSMUSG00000011148(-1.40057235715),ENSMUSG00000020108(-1.51425290102),ENSMUSG00000020475(-1.666687807),ENSMUSG00000032633(-1.04326062514),ENSMUSG00000064357(2.54885259638)	Hk2(-1.23118022545),Eno2(-1.08252333092),Adssl1(-1.40057235715),Ddit4(-1.51425290102),Pgam2(-1.666687807),Flcn(-1.04326062514),mt-Atp6(2.54885259638)
GO:0004620	cellular response to organic cyclic compound	biological process	18/406	521/20960	0.01347	0.571514555555556	ENSMUSG00000001506(-1.17777600588),ENSMUSG00000005732(1.58738162893),ENSMUSG00000015243(-1.53287828117),ENSMUSG00000015846(-1.65790819866),ENSMUSG00000017146(1.11243059486),ENSMUSG00000020108(-1.51425290102),ENSMUSG00000024803(1.02785345501),ENSMUSG00000027715(1.81432412613),ENSMUSG00000028150(-1.32129894767),ENSMUSG00000028410(1.01865622736),ENSMUSG00000028914(-1.34785305041),ENSMUSG00000030680(…	Col1a1(-1.17777600588),Ranbp1(1.58738162893),Abca1(-1.53287828117),Rxra(-1.65790819866),Brca1(1.11243059486),Ddit4(-1.51425290102),Ankrd1(1.02785345501),Ccna2(1.81432412613),Rorc(-1.32129894767),Dnaja1(1.01865622736),Casp9(-1.34785305041),Pagr1a(3.33295557938),Ccl5(-1.21062016112),Ago2(-1.4321097301),Inhba(1.01480808918),Cebpb(-1.13357392212),Phex(1.42574370771),Hmgcs1(1.21796296939)
GO:0016616	trabecula formation	biological process	3/406	26/20960	0.01348	0.571514555555556	ENSMUSG00000001506(-1.17777600588),ENSMUSG00000023951(-1.00884015588),ENSMUSG00000031740(-1.54983452396)	Col1a1(-1.17777600588),Vegfa(-1.00884015588),Mmp2(-1.54983452396)
GO:0005070	cellular response to vitamin	biological process	3/406	26/20960	0.01348	0.571514555555556	ENSMUSG00000001506(-1.17777600588),ENSMUSG00000034329(1.48698873393),ENSMUSG00000057457(1.42574370771)	Col1a1(-1.17777600588),Brip1(1.48698873393),Phex(1.42574370771)
GO:0005501	gland morphogenesis	biological process	7/406	131/20960	0.01398	0.591071301939058	ENSMUSG00000003534(-1.11038726858),ENSMUSG00000015647(-1.73027517778),ENSMUSG00000015846(-1.65790819866),ENSMUSG00000017724(1.72918102172),ENSMUSG00000027208(1.69104915629),ENSMUSG00000031004(2.51956327373),ENSMUSG00000056501(-1.13357392212)	Ddr1(-1.11038726858),Lama5(-1.73027517778),Rxra(-1.65790819866),Etv4(1.72918102172),Fgf7(1.69104915629),Mki67(2.51956327373),Cebpb(-1.13357392212)
GO:0015491	ribonucleoprotein complex assembly	biological process	9/406	196/20960	0.01448	0.60707250513347	ENSMUSG00000002477(1.09627005914),ENSMUSG00000020863(1.42234908825),ENSMUSG00000024608(-1.21726109256),ENSMUSG00000024991(1.01224366992),ENSMUSG00000027763(1.0100027558),ENSMUSG00000036698(-1.4321097301),ENSMUSG00000038510(1.06886961831),ENSMUSG00000046591(1.33562495706),ENSMUSG00000090733(-1.58015442255)	Snrpd1(1.09627005914),Luc7l3(1.42234908825),Rps14(-1.21726109256),Eif3a(1.01224366992),Mbnl1(1.0100027558),Ago2(-1.4321097301),Rpf2(1.06886961831),Ticrr(1.33562495706),Rps27(-1.58015442255)
GO:0016814	protein O-linked glycosylation	biological process	4/406	49/20960	0.01480	0.60707250513347	ENSMUSG00000030074(-1.09307697871),ENSMUSG00000042737(-1.2559928679),ENSMUSG00000043153(1.12703242174),ENSMUSG00000089704(-1.0810736862)	Gxylt2(-1.09307697871),Dpm3(-1.2559928679),Ispd(1.12703242174),Galnt2(-1.0810736862)
GO:0005200	regulation of telomerase activity	biological process	4/406	49/20960	0.01480	0.60707250513347	ENSMUSG00000021958(1.3621266239),ENSMUSG00000026622(1.86361345719),ENSMUSG00000031403(1.22340537479),ENSMUSG00000041064(1.95681570775)	Pinx1(1.3621266239),Nek2(1.86361345719),Dkc1(1.22340537479),Pif1(1.95681570775)
GO:0005089	response to decreased oxygen levels	biological process	12/406	301/20960	0.01487	0.60707250513347	ENSMUSG00000000957(-1.04727424142),ENSMUSG00000015709(-1.24982903581),ENSMUSG00000020108(-1.51425290102),ENSMUSG00000023951(-1.00884015588),ENSMUSG00000024803(1.02785345501),ENSMUSG00000027715(1.81432412613),ENSMUSG00000031740(-1.54983452396),ENSMUSG00000033933(-1.32998427565),ENSMUSG00000034329(1.48698873393),ENSMUSG00000042650(-1.04389003253),ENSMUSG00000064363(1.38970973461),ENSMUSG00000064370…	Mmp14(-1.04727424142),Arnt2(-1.24982903581),Ddit4(-1.51425290102),Vegfa(-1.00884015588),Ankrd1(1.02785345501),Ccna2(1.81432412613),Mmp2(-1.54983452396),Vhl(-1.32998427565),Brip1(1.48698873393),Alkbh5(-1.04389003253),mt-Nd4(1.38970973461),mt-Cytb(1.72647318153)
GO:0035258	high-density lipoprotein particle assembly	biological process	2/406	10/20960	0.01520	0.60707250513347	ENSMUSG00000015243(-1.53287828117),ENSMUSG00000035722(-1.04904862689)	Abca1(-1.53287828117),Abca7(-1.04904862689)
GO:0003785	meiotic sister chromatid segregation	biological process	2/406	10/20960	0.01520	0.60707250513347	ENSMUSG00000026039(1.44534100398),ENSMUSG00000040084(1.23410856791)	Sgol2a(1.44534100398),Bub1b(1.23410856791)
GO:0004112	negative regulation of meiotic nuclear division	biological process	2/406	10/20960	0.01520	0.60707250513347	ENSMUSG00000019773(1.50053611465),ENSMUSG00000038379(1.68107243635)	Fbxo5(1.50053611465),Ttk(1.68107243635)
GO:0043027	meiotic sister chromatid cohesion	biological process	2/406	10/20960	0.01520	0.60707250513347	ENSMUSG00000026039(1.44534100398),ENSMUSG00000040084(1.23410856791)	Sgol2a(1.44534100398),Bub1b(1.23410856791)
GO:0019904	regulation of oocyte development	biological process	2/406	10/20960	0.01520	0.60707250513347	ENSMUSG00000027496(1.76269349448),ENSMUSG00000044813(-1.18754548657)	Aurka(1.76269349448),Shb(-1.18754548657)
GO:0003690	metanephric tubule morphogenesis	biological process	2/406	10/20960	0.01520	0.60707250513347	ENSMUSG00000026976(1.39862907988),ENSMUSG00000032855(-1.33609169864)	Pax8(1.39862907988),Pkd1(-1.33609169864)
GO:0015297	regulation of oogenesis	biological process	2/406	10/20960	0.01520	0.60707250513347	ENSMUSG00000027496(1.76269349448),ENSMUSG00000044813(-1.18754548657)	Aurka(1.76269349448),Shb(-1.18754548657)
GO:0038024	regulation of female gonad development	biological process	2/406	10/20960	0.01520	0.60707250513347	ENSMUSG00000030717(1.01898808618),ENSMUSG00000035262(-1.05090642513)	Nupr1(1.01898808618),Amh(-1.05090642513)
GO:0015078	oocyte differentiation	biological process	4/406	50/20960	0.01585	0.60707250513347	ENSMUSG00000019773(1.50053611465),ENSMUSG00000021569(1.28586405822),ENSMUSG00000027496(1.76269349448),ENSMUSG00000044813(-1.18754548657)	Fbxo5(1.50053611465),Trip13(1.28586405822),Aurka(1.76269349448),Shb(-1.18754548657)
GO:0004114	positive regulation of reproductive process	biological process	4/406	50/20960	0.01585	0.60707250513347	ENSMUSG00000019773(1.50053611465),ENSMUSG00000026039(1.44534100398),ENSMUSG00000027496(1.76269349448),ENSMUSG00000041324(1.01480808918)	Fbxo5(1.50053611465),Sgol2a(1.44534100398),Aurka(1.76269349448),Inhba(1.01480808918)
GO:0005104	system development	biological process	101/406	4283/20960	0.01618	0.60707250513347	ENSMUSG00000000628(-1.23118022545),ENSMUSG00000000957(-1.04727424142),ENSMUSG00000001506(-1.17777600588),ENSMUSG00000001751(-1.08229759425),ENSMUSG00000003534(-1.11038726858),ENSMUSG00000004151(1.37109479685),ENSMUSG00000005732(1.58738162893),ENSMUSG00000006715(1.14097583668),ENSMUSG00000007594(-1.33491974489),ENSMUSG00000007888(-1.53687254743),ENSMUSG00000015217(1.4814058562),ENSMUSG00000015647(…	Hk2(-1.23118022545),Mmp14(-1.04727424142),Col1a1(-1.17777600588),Naglu(-1.08229759425),Ddr1(-1.11038726858),Etv1(1.37109479685),Ranbp1(1.58738162893),Gmnn(1.14097583668),Hapln4(-1.33491974489),Crlf1(-1.53687254743),Hmgb3(1.4814058562),Lama5(-1.73027517778),Arnt2(-1.24982903581),Rxra(-1.65790819866),Brca1(1.11243059486),Etv4(1.72918102172),Rac3(-1.18227456767),Uchl5(1.1595869002),Slc22a5(-1.181152…
GO:0016891	chordate embryonic development	biological process	21/406	651/20960	0.01625	0.60707250513347	ENSMUSG00000000957(-1.04727424142),ENSMUSG00000001506(-1.17777600588),ENSMUSG00000015709(-1.24982903581),ENSMUSG00000015846(-1.65790819866),ENSMUSG00000017146(1.11243059486),ENSMUSG00000020185(1.30725590452),ENSMUSG00000023951(-1.00884015588),ENSMUSG00000024795(2.07870154566),ENSMUSG00000026622(1.86361345719),ENSMUSG00000027763(1.0100027558),ENSMUSG00000028693(1.036123853),ENSMUSG00000031349(1.59…	Mmp14(-1.04727424142),Col1a1(-1.17777600588),Arnt2(-1.24982903581),Rxra(-1.65790819866),Brca1(1.11243059486),E2f7(1.30725590452),Vegfa(-1.00884015588),Kif20b(2.07870154566),Nek2(1.86361345719),Mbnl1(1.0100027558),Nasp(1.036123853),Nsdhl(1.59374298808),Cenpu(1.40304579927),Ccnb2(1.63344573421),Flcn(-1.04326062514),Pkd1(-1.33609169864),Rbbp8(1.06682498488),E2f8(1.41217227156),Slc39a3(-1.26919643057…
GO:0008519	regulation of telomere maintenance via telomerase	biological process	4/406	51/20960	0.01694	0.60707250513347	ENSMUSG00000021958(1.3621266239),ENSMUSG00000026622(1.86361345719),ENSMUSG00000031403(1.22340537479),ENSMUSG00000041064(1.95681570775)	Pinx1(1.3621266239),Nek2(1.86361345719),Dkc1(1.22340537479),Pif1(1.95681570775)
GO:0035173	organonitrogen compound metabolic process	biological process	140/406	6196/20960	0.01715	0.60707250513347	ENSMUSG00000000628(-1.23118022545),ENSMUSG00000000957(-1.04727424142),ENSMUSG00000001056(1.09494632233),ENSMUSG00000001403(1.65910661439),ENSMUSG00000002297(1.32828827774),ENSMUSG00000003534(-1.11038726858),ENSMUSG00000004267(-1.08252333092),ENSMUSG00000005732(1.58738162893),ENSMUSG00000006344(-2.11767055467),ENSMUSG00000007888(-1.53687254743),ENSMUSG00000011148(-1.40057235715),ENSMUSG00000013846…	Hk2(-1.23118022545),Mmp14(-1.04727424142),Nhp2(1.09494632233),Ube2c(1.65910661439),Dbf4(1.32828827774),Ddr1(-1.11038726858),Eno2(-1.08252333092),Ranbp1(1.58738162893),Ggt5(-2.11767055467),Crlf1(-1.53687254743),Adssl1(-1.40057235715),St3gal1(-1.08390692435),Abca1(-1.53287828117),Gadd45b(-1.10965841039),Rxra(-1.65790819866),Adamtsl4(-1.27751877783),Brca1(1.11243059486),Birc5(1.60924994647),Uchl5(1.…
GO:0043015	anatomical structure development	biological process	121/406	5264/20960	0.01734	0.60707250513347	ENSMUSG00000000325(-1.19873279614),ENSMUSG00000000628(-1.23118022545),ENSMUSG00000000957(-1.04727424142),ENSMUSG00000001506(-1.17777600588),ENSMUSG00000001751(-1.08229759425),ENSMUSG00000003534(-1.11038726858),ENSMUSG00000004151(1.37109479685),ENSMUSG00000005732(1.58738162893),ENSMUSG00000006715(1.14097583668),ENSMUSG00000007594(-1.33491974489),ENSMUSG00000007888(-1.53687254743),ENSMUSG0000001521…	Arvcf(-1.19873279614),Hk2(-1.23118022545),Mmp14(-1.04727424142),Col1a1(-1.17777600588),Naglu(-1.08229759425),Ddr1(-1.11038726858),Etv1(1.37109479685),Ranbp1(1.58738162893),Gmnn(1.14097583668),Hapln4(-1.33491974489),Crlf1(-1.53687254743),Hmgb3(1.4814058562),Gadd45b(-1.10965841039),Lama5(-1.73027517778),Arnt2(-1.24982903581),Rxra(-1.65790819866),Adamtsl4(-1.27751877783),Brca1(1.11243059486),Etv4(1.…
GO:0051721	morphogenesis of a branching structure	biological process	9/406	203/20960	0.01779	0.60707250513347	ENSMUSG00000000957(-1.04727424142),ENSMUSG00000003534(-1.11038726858),ENSMUSG00000015647(-1.73027517778),ENSMUSG00000015846(-1.65790819866),ENSMUSG00000017724(1.72918102172),ENSMUSG00000023951(-1.00884015588),ENSMUSG00000026976(1.39862907988),ENSMUSG00000027208(1.69104915629),ENSMUSG00000032855(-1.33609169864)	Mmp14(-1.04727424142),Ddr1(-1.11038726858),Lama5(-1.73027517778),Rxra(-1.65790819866),Etv4(1.72918102172),Vegfa(-1.00884015588),Pax8(1.39862907988),Fgf7(1.69104915629),Pkd1(-1.33609169864)
GO:0070412	embryo development ending in birth or egg hatching	biological process	21/406	657/20960	0.01780	0.60707250513347	ENSMUSG00000000957(-1.04727424142),ENSMUSG00000001506(-1.17777600588),ENSMUSG00000015709(-1.24982903581),ENSMUSG00000015846(-1.65790819866),ENSMUSG00000017146(1.11243059486),ENSMUSG00000020185(1.30725590452),ENSMUSG00000023951(-1.00884015588),ENSMUSG00000024795(2.07870154566),ENSMUSG00000026622(1.86361345719),ENSMUSG00000027763(1.0100027558),ENSMUSG00000028693(1.036123853),ENSMUSG00000031349(1.59…	Mmp14(-1.04727424142),Col1a1(-1.17777600588),Arnt2(-1.24982903581),Rxra(-1.65790819866),Brca1(1.11243059486),E2f7(1.30725590452),Vegfa(-1.00884015588),Kif20b(2.07870154566),Nek2(1.86361345719),Mbnl1(1.0100027558),Nasp(1.036123853),Nsdhl(1.59374298808),Cenpu(1.40304579927),Ccnb2(1.63344573421),Flcn(-1.04326062514),Pkd1(-1.33609169864),Rbbp8(1.06682498488),E2f8(1.41217227156),Slc39a3(-1.26919643057…
GO:0097472	ribonucleoprotein complex biogenesis	biological process	14/406	383/20960	0.01786	0.60707250513347	ENSMUSG00000001056(1.09494632233),ENSMUSG00000002477(1.09627005914),ENSMUSG00000020863(1.42234908825),ENSMUSG00000024608(-1.21726109256),ENSMUSG00000024991(1.01224366992),ENSMUSG00000026020(1.11989359295),ENSMUSG00000027763(1.0100027558),ENSMUSG00000031403(1.22340537479),ENSMUSG00000036698(-1.4321097301),ENSMUSG00000038510(1.06886961831),ENSMUSG00000039001(-1.3203372871),ENSMUSG00000046591(1.3356…	Nhp2(1.09494632233),Snrpd1(1.09627005914),Luc7l3(1.42234908825),Rps14(-1.21726109256),Eif3a(1.01224366992),Nop58(1.11989359295),Mbnl1(1.0100027558),Dkc1(1.22340537479),Ago2(-1.4321097301),Rpf2(1.06886961831),Rps21(-1.3203372871),Ticrr(1.33562495706),Nsun3(-1.99291971476),Rps27(-1.58015442255)
GO:0000987	ATP biosynthetic process	biological process	6/406	107/20960	0.01790	0.60707250513347	ENSMUSG00000000628(-1.23118022545),ENSMUSG00000004267(-1.08252333092),ENSMUSG00000020108(-1.51425290102),ENSMUSG00000020475(-1.666687807),ENSMUSG00000032633(-1.04326062514),ENSMUSG00000064357(2.54885259638)	Hk2(-1.23118022545),Eno2(-1.08252333092),Ddit4(-1.51425290102),Pgam2(-1.666687807),Flcn(-1.04326062514),mt-Atp6(2.54885259638)
GO:0002020	sterol biosynthetic process	biological process	4/406	52/20960	0.01808	0.60707250513347	ENSMUSG00000027875(-1.46379011341),ENSMUSG00000027952(1.10745669559),ENSMUSG00000031349(1.59374298808),ENSMUSG00000093930(1.21796296939)	Hmgcs2(-1.46379011341),Pmvk(1.10745669559),Nsdhl(1.59374298808),Hmgcs1(1.21796296939)
GO:0001085	positive regulation of multi-organism process	biological process	7/406	138/20960	0.01812	0.60707250513347	ENSMUSG00000020262(-1.54599948662),ENSMUSG00000020399(2.16446603048),ENSMUSG00000020914(1.12191442549),ENSMUSG00000024892(-1.06070311073),ENSMUSG00000024974(1.25379008331),ENSMUSG00000027496(1.76269349448),ENSMUSG00000041324(1.01480808918)	Adarb1(-1.54599948662),Havcr2(2.16446603048),Top2a(1.12191442549),Pcx(-1.06070311073),Smc3(1.25379008331),Aurka(1.76269349448),Inhba(1.01480808918)
GO:0001106	centriole-centriole cohesion	biological process	2/406	11/20960	0.01834	0.60707250513347	ENSMUSG00000023940(1.65005781878),ENSMUSG00000026622(1.86361345719)	Sgol1(1.65005781878),Nek2(1.86361345719)
GO:0001968	collagen-activated tyrosine kinase receptor signaling pathway	biological process	2/406	11/20960	0.01834	0.60707250513347	ENSMUSG00000001506(-1.17777600588),ENSMUSG00000003534(-1.11038726858)	Col1a1(-1.17777600588),Ddr1(-1.11038726858)
GO:0003887	distal tubule development	biological process	2/406	11/20960	0.01834	0.60707250513347	ENSMUSG00000026976(1.39862907988),ENSMUSG00000032855(-1.33609169864)	Pax8(1.39862907988),Pkd1(-1.33609169864)
GO:0005385	apoptotic process	biological process	45/406	1690/20960	0.01841	0.60707250513347	ENSMUSG00000000628(-1.23118022545),ENSMUSG00000007888(-1.53687254743),ENSMUSG00000015312(-1.10965841039),ENSMUSG00000015709(-1.24982903581),ENSMUSG00000015850(-1.27751877783),ENSMUSG00000017146(1.11243059486),ENSMUSG00000017716(1.60924994647),ENSMUSG00000020108(-1.51425290102),ENSMUSG00000020190(-1.13192927989),ENSMUSG00000020262(-1.54599948662),ENSMUSG00000020393(-1.40701178369),ENSMUSG000000209…	Hk2(-1.23118022545),Crlf1(-1.53687254743),Gadd45b(-1.10965841039),Arnt2(-1.24982903581),Adamtsl4(-1.27751877783),Brca1(1.11243059486),Birc5(1.60924994647),Ddit4(-1.51425290102),Mknk2(-1.13192927989),Adarb1(-1.54599948662),Kremen1(-1.40701178369),Top2a(1.12191442549),Vegfa(-1.00884015588),Tnfrsf25(-1.97023924971),Ankrd1(1.02785345501),Hells(1.32692555581),Ifi202b(1.0502449632),Pax8(1.39862907988),…
GO:0008139	phosphate-containing compound metabolic process	biological process	71/406	2882/20960	0.01865	0.60707250513347	ENSMUSG00000000628(-1.23118022545),ENSMUSG00000002297(1.32828827774),ENSMUSG00000003534(-1.11038726858),ENSMUSG00000004267(-1.08252333092),ENSMUSG00000007888(-1.53687254743),ENSMUSG00000011148(-1.40057235715),ENSMUSG00000013846(-1.08390692435),ENSMUSG00000015243(-1.53287828117),ENSMUSG00000015312(-1.10965841039),ENSMUSG00000017716(1.60924994647),ENSMUSG00000020108(-1.51425290102),ENSMUSG000000201…	Hk2(-1.23118022545),Dbf4(1.32828827774),Ddr1(-1.11038726858),Eno2(-1.08252333092),Crlf1(-1.53687254743),Adssl1(-1.40057235715),St3gal1(-1.08390692435),Abca1(-1.53287828117),Gadd45b(-1.10965841039),Birc5(1.60924994647),Ddit4(-1.51425290102),Mknk2(-1.13192927989),Adarb1(-1.54599948662),Havcr2(2.16446603048),Pgam2(-1.666687807),Lpin1(-1.14112545436),Uqcrb(1.30748321968),Vegfa(-1.00884015588),Eif3a(1…
GO:0008175	purine-containing compound metabolic process	biological process	17/406	501/20960	0.01878	0.60707250513347	ENSMUSG00000000628(-1.23118022545),ENSMUSG00000004267(-1.08252333092),ENSMUSG00000011148(-1.40057235715),ENSMUSG00000015243(-1.53287828117),ENSMUSG00000020108(-1.51425290102),ENSMUSG00000020475(-1.666687807),ENSMUSG00000021520(1.30748321968),ENSMUSG00000023951(-1.00884015588),ENSMUSG00000032633(-1.04326062514),ENSMUSG00000063694(1.01422024983),ENSMUSG00000064345(1.21003175083),ENSMUSG00000064354(…	Hk2(-1.23118022545),Eno2(-1.08252333092),Adssl1(-1.40057235715),Abca1(-1.53287828117),Ddit4(-1.51425290102),Pgam2(-1.666687807),Uqcrb(1.30748321968),Vegfa(-1.00884015588),Flcn(-1.04326062514),Cycs(1.01422024983),mt-Nd2(1.21003175083),mt-Co2(1.19081285361),mt-Atp6(2.54885259638),mt-Nd4(1.38970973461),mt-Nd5(1.65107209322),mt-Cytb(1.72647318153),mt-Nd4l(1.41217203217)
GO:0019239	endoderm formation	biological process	4/406	53/20960	0.01927	0.60707250513347	ENSMUSG00000000957(-1.04727424142),ENSMUSG00000025348(-1.34260758646),ENSMUSG00000031740(-1.54983452396),ENSMUSG00000041324(1.01480808918)	Mmp14(-1.04727424142),Itga7(-1.34260758646),Mmp2(-1.54983452396),Inhba(1.01480808918)
GO:0032452	viral gene expression	biological process	4/406	53/20960	0.01927	0.60707250513347	ENSMUSG00000024991(1.01224366992),ENSMUSG00000031029(-1.34171278753),ENSMUSG00000035042(-1.21062016112),ENSMUSG00000068882(1.12459231979)	Eif3a(1.01224366992),Eif3f(-1.34171278753),Ccl5(-1.21062016112),Ssb(1.12459231979)
GO:0035255	positive chemotaxis	biological process	4/406	53/20960	0.01927	0.60707250513347	ENSMUSG00000023951(-1.00884015588),ENSMUSG00000027208(1.69104915629),ENSMUSG00000035042(-1.21062016112),ENSMUSG00000054717(1.05553458635)	Vegfa(-1.00884015588),Fgf7(1.69104915629),Ccl5(-1.21062016112),Hmgb2(1.05553458635)
GO:0036442	positive regulation of viral life cycle	biological process	4/406	53/20960	0.01927	0.60707250513347	ENSMUSG00000020262(-1.54599948662),ENSMUSG00000020914(1.12191442549),ENSMUSG00000024892(-1.06070311073),ENSMUSG00000024974(1.25379008331)	Adarb1(-1.54599948662),Top2a(1.12191442549),Pcx(-1.06070311073),Smc3(1.25379008331)
GO:0070717	negative regulation of reproductive process	biological process	4/406	53/20960	0.01927	0.60707250513347	ENSMUSG00000019773(1.50053611465),ENSMUSG00000035262(-1.05090642513),ENSMUSG00000038379(1.68107243635),ENSMUSG00000044813(-1.18754548657)	Fbxo5(1.50053611465),Amh(-1.05090642513),Ttk(1.68107243635),Shb(-1.18754548657)
GO:0071889	box H/ACA snoRNA 3'-end processing	biological process	1/406	1/20960	0.01937	0.60707250513347	ENSMUSG00000031403(1.22340537479)	Dkc1(1.22340537479)
GO:0016746	tRNA wobble base cytosine methylation	biological process	1/406	1/20960	0.01937	0.60707250513347	ENSMUSG00000050312(-1.99291971476)	Nsun3(-1.99291971476)
GO:0048029	plasmacytoid dendritic cell cytokine production	biological process	1/406	1/20960	0.01937	0.60707250513347	ENSMUSG00000046718(-1.20747977037)	Bst2(-1.20747977037)
GO:0051536	natural killer cell tolerance induction	biological process	1/406	1/20960	0.01937	0.60707250513347	ENSMUSG00000020399(2.16446603048)	Havcr2(2.16446603048)
GO:0051540	basophil chemotaxis	biological process	1/406	1/20960	0.01937	0.60707250513347	ENSMUSG00000023951(-1.00884015588)	Vegfa(-1.00884015588)
GO:0015301	negative regulation of dendritic cell cytokine production	biological process	1/406	1/20960	0.01937	0.60707250513347	ENSMUSG00000046718(-1.20747977037)	Bst2(-1.20747977037)
GO:0000978	regulation of plasmacytoid dendritic cell cytokine production	biological process	1/406	1/20960	0.01937	0.60707250513347	ENSMUSG00000046718(-1.20747977037)	Bst2(-1.20747977037)
GO:0000979	negative regulation of plasmacytoid dendritic cell cytokine production	biological process	1/406	1/20960	0.01937	0.60707250513347	ENSMUSG00000046718(-1.20747977037)	Bst2(-1.20747977037)
GO:0031625	tRNA C5-cytosine methylation	biological process	1/406	1/20960	0.01937	0.60707250513347	ENSMUSG00000050312(-1.99291971476)	Nsun3(-1.99291971476)
GO:0008373	spermatogonial cell division	biological process	1/406	1/20960	0.01937	0.60707250513347	ENSMUSG00000034329(1.48698873393)	Brip1(1.48698873393)
GO:0043014	quorum sensing	biological process	1/406	1/20960	0.01937	0.60707250513347	ENSMUSG00000018900(-1.18115266632)	Slc22a5(-1.18115266632)
GO:0050699	response to low light intensity stimulus	biological process	1/406	1/20960	0.01937	0.60707250513347	ENSMUSG00000093930(1.21796296939)	Hmgcs1(1.21796296939)
GO:0052866	response to nickel cation	biological process	1/406	1/20960	0.01937	0.60707250513347	ENSMUSG00000020866(-1.11506146857)	Cacna1g(-1.11506146857)
GO:0070325	vitamin E biosynthetic process	biological process	1/406	1/20960	0.01937	0.60707250513347	ENSMUSG00000017754(-1.04179377879)	Pltp(-1.04179377879)
GO:0046983	methionine transport	biological process	1/406	1/20960	0.01937	0.60707250513347	ENSMUSG00000036534(-1.00691509778)	Slc38a7(-1.00691509778)
GO:0061135	hypoglossal nerve development	biological process	1/406	1/20960	0.01937	0.60707250513347	ENSMUSG00000020262(-1.54599948662)	Adarb1(-1.54599948662)
GO:0098772	hypoglossal nerve morphogenesis	biological process	1/406	1/20960	0.01937	0.60707250513347	ENSMUSG00000020262(-1.54599948662)	Adarb1(-1.54599948662)
GO:0016791	negative regulation of interleukin-3 production	biological process	1/406	1/20960	0.01937	0.60707250513347	ENSMUSG00000020399(2.16446603048)	Havcr2(2.16446603048)
GO:0000030	cell cycle comprising mitosis without cytokinesis	biological process	1/406	1/20960	0.01937	0.60707250513347	ENSMUSG00000046179(1.41217227156)	E2f8(1.41217227156)
GO:0005248	meiotic spindle assembly checkpoint	biological process	1/406	1/20960	0.01937	0.60707250513347	ENSMUSG00000038379(1.68107243635)	Ttk(1.68107243635)
GO:0008527	box H/ACA snoRNA metabolic process	biological process	1/406	1/20960	0.01937	0.60707250513347	ENSMUSG00000031403(1.22340537479)	Dkc1(1.22340537479)
GO:0016922	maintenance of meiotic sister chromatid cohesion	biological process	1/406	1/20960	0.01937	0.60707250513347	ENSMUSG00000026039(1.44534100398)	Sgol2a(1.44534100398)
GO:0005215	regulation of maintenance of meiotic sister chromatid cohesion	biological process	1/406	1/20960	0.01937	0.60707250513347	ENSMUSG00000026039(1.44534100398)	Sgol2a(1.44534100398)
GO:0005031	positive regulation of maintenance of meiotic sister chromatid cohesion	biological process	1/406	1/20960	0.01937	0.60707250513347	ENSMUSG00000026039(1.44534100398)	Sgol2a(1.44534100398)
GO:0005035	box H/ACA snoRNA processing	biological process	1/406	1/20960	0.01937	0.60707250513347	ENSMUSG00000031403(1.22340537479)	Dkc1(1.22340537479)
GO:0008187	maintenance of meiotic sister chromatid cohesion, centromeric	biological process	1/406	1/20960	0.01937	0.60707250513347	ENSMUSG00000026039(1.44534100398)	Sgol2a(1.44534100398)
GO:0016408	epidermal growth factor receptor signaling pathway via positive regulation of NF-kappaB transcriptio...	biological process	1/406	1/20960	0.01937	0.60707250513347	ENSMUSG00000027339(-2.07386573249)	Rassf2(-2.07386573249)
GO:0031418	epidermal growth factor receptor signaling pathway via I-kappaB kinase/NF-kappaB cascade	biological process	1/406	1/20960	0.01937	0.60707250513347	ENSMUSG00000027339(-2.07386573249)	Rassf2(-2.07386573249)
GO:0046966	pronephric field specification	biological process	1/406	1/20960	0.01937	0.60707250513347	ENSMUSG00000026976(1.39862907988)	Pax8(1.39862907988)
GO:0048038	pattern specification involved in pronephros development	biological process	1/406	1/20960	0.01937	0.60707250513347	ENSMUSG00000026976(1.39862907988)	Pax8(1.39862907988)
GO:0061980	meiotic spindle checkpoint	biological process	1/406	1/20960	0.01937	0.60707250513347	ENSMUSG00000038379(1.68107243635)	Ttk(1.68107243635)
GO:1904680	metaphase/anaphase transition of meiotic cell cycle	biological process	1/406	1/20960	0.01937	0.60707250513347	ENSMUSG00000038379(1.68107243635)	Ttk(1.68107243635)
GO:0005262	protein palmitoleylation	biological process	1/406	1/20960	0.01937	0.60707250513347	ENSMUSG00000031169(-1.69664347986)	Porcn(-1.69664347986)
GO:0043621	negative regulation of asymmetric cell division	biological process	1/406	1/20960	0.01937	0.60707250513347	ENSMUSG00000033952(1.79015229178)	Aspm(1.79015229178)
GO:0048037	positive regulation of intestinal cholesterol absorption	biological process	1/406	1/20960	0.01937	0.60707250513347	ENSMUSG00000023832(1.36037357566)	Acat2(1.36037357566)
GO:0004866	positive regulation of single stranded viral RNA replication via double stranded DNA intermediate	biological process	1/406	1/20960	0.01937	0.60707250513347	ENSMUSG00000020914(1.12191442549)	Top2a(1.12191442549)
GO:0051020	positive regulation of synaptic growth at neuromuscular junction	biological process	1/406	1/20960	0.01937	0.60707250513347	ENSMUSG00000041936(-1.11128643418)	Agrn(-1.11128643418)
GO:0015248	response to tellurium ion	biological process	1/406	1/20960	0.01937	0.60707250513347	ENSMUSG00000093930(1.21796296939)	Hmgcs1(1.21796296939)
GO:0016894	determination of ventral identity	biological process	1/406	1/20960	0.01937	0.60707250513347	ENSMUSG00000042901(1.11798589064)	Aida(1.11798589064)
GO:0017056	homeostasis of number of cells in a free-living population	biological process	1/406	1/20960	0.01937	0.60707250513347	ENSMUSG00000018900(-1.18115266632)	Slc22a5(-1.18115266632)
GO:0070064	homeostasis of number of retina cells	biological process	1/406	1/20960	0.01937	0.60707250513347	ENSMUSG00000033933(-1.32998427565)	Vhl(-1.32998427565)
GO:0090482	interspecies quorum sensing	biological process	1/406	1/20960	0.01937	0.60707250513347	ENSMUSG00000018900(-1.18115266632)	Slc22a5(-1.18115266632)
GO:0003707	quorum sensing involved in interaction with host	biological process	1/406	1/20960	0.01937	0.60707250513347	ENSMUSG00000018900(-1.18115266632)	Slc22a5(-1.18115266632)
GO:0004536	positive regulation of intestinal epithelial structure maintenance	biological process	1/406	1/20960	0.01937	0.60707250513347	ENSMUSG00000018900(-1.18115266632)	Slc22a5(-1.18115266632)
GO:0016614	regulation of histone H4-K20 methylation	biological process	1/406	1/20960	0.01937	0.60707250513347	ENSMUSG00000017146(1.11243059486)	Brca1(1.11243059486)
GO:0140098	positive regulation of histone H4-K20 methylation	biological process	1/406	1/20960	0.01937	0.60707250513347	ENSMUSG00000017146(1.11243059486)	Brca1(1.11243059486)
GO:0001223	sodium-dependent organic cation transport	biological process	1/406	1/20960	0.01937	0.60707250513347	ENSMUSG00000018900(-1.18115266632)	Slc22a5(-1.18115266632)
GO:0004629	nuclear histone mRNA catabolic process	biological process	1/406	1/20960	0.01937	0.60707250513347	ENSMUSG00000068882(1.12459231979)	Ssb(1.12459231979)
GO:0008266	negative regulation of granulocyte colony-stimulating factor production	biological process	1/406	1/20960	0.01937	0.60707250513347	ENSMUSG00000020399(2.16446603048)	Havcr2(2.16446603048)
GO:0015605	kidney field specification	biological process	1/406	1/20960	0.01937	0.60707250513347	ENSMUSG00000026976(1.39862907988)	Pax8(1.39862907988)
GO:0046961	metanephric distal tubule morphogenesis	biological process	1/406	1/20960	0.01937	0.60707250513347	ENSMUSG00000032855(-1.33609169864)	Pkd1(-1.33609169864)
GO:0050750	regulation of mesenchymal cell apoptotic process involved in metanephric nephron morphogenesis	biological process	1/406	1/20960	0.01937	0.60707250513347	ENSMUSG00000026976(1.39862907988)	Pax8(1.39862907988)
GO:0031267	negative regulation of mesenchymal cell apoptotic process involved in metanephric nephron morphogene...	biological process	1/406	1/20960	0.01937	0.60707250513347	ENSMUSG00000026976(1.39862907988)	Pax8(1.39862907988)
GO:0005518	mesenchymal stem cell maintenance involved in metanephric nephron morphogenesis	biological process	1/406	1/20960	0.01937	0.60707250513347	ENSMUSG00000026976(1.39862907988)	Pax8(1.39862907988)
GO:0017048	mRNA cleavage involved in gene silencing by siRNA	biological process	1/406	1/20960	0.01937	0.60707250513347	ENSMUSG00000036698(-1.4321097301)	Ago2(-1.4321097301)
GO:0008135	lateral attachment of mitotic spindle microtubules to kinetochore	biological process	1/406	1/20960	0.01937	0.60707250513347	ENSMUSG00000045328(2.17564356103)	Cenpe(2.17564356103)
GO:0004175	apoptotic process involved in metanephric collecting duct development	biological process	1/406	1/20960	0.01937	0.60707250513347	ENSMUSG00000026976(1.39862907988)	Pax8(1.39862907988)
GO:0000400	apoptotic process involved in metanephric nephron tubule development	biological process	1/406	1/20960	0.01937	0.60707250513347	ENSMUSG00000026976(1.39862907988)	Pax8(1.39862907988)
GO:0004435	regulation of apoptotic process involved in metanephric collecting duct development	biological process	1/406	1/20960	0.01937	0.60707250513347	ENSMUSG00000026976(1.39862907988)	Pax8(1.39862907988)
GO:0004653	negative regulation of apoptotic process involved in metanephric collecting duct development	biological process	1/406	1/20960	0.01937	0.60707250513347	ENSMUSG00000026976(1.39862907988)	Pax8(1.39862907988)
GO:0022857	regulation of apoptotic process involved in metanephric nephron tubule development	biological process	1/406	1/20960	0.01937	0.60707250513347	ENSMUSG00000026976(1.39862907988)	Pax8(1.39862907988)
GO:0016879	negative regulation of apoptotic process involved in metanephric nephron tubule development	biological process	1/406	1/20960	0.01937	0.60707250513347	ENSMUSG00000026976(1.39862907988)	Pax8(1.39862907988)
GO:0019843	positive regulation of amyloid-beta clearance	biological process	1/406	1/20960	0.01937	0.60707250513347	ENSMUSG00000035722(-1.04904862689)	Abca7(-1.04904862689)
GO:0008143	positive regulation of engulfment of apoptotic cell	biological process	1/406	1/20960	0.01937	0.60707250513347	ENSMUSG00000035722(-1.04904862689)	Abca7(-1.04904862689)
GO:0017127	mesenchymal cell apoptotic process involved in metanephric nephron morphogenesis	biological process	1/406	1/20960	0.01937	0.60707250513347	ENSMUSG00000026976(1.39862907988)	Pax8(1.39862907988)
GO:0030296	negative regulation of macrophage colony-stimulating factor production	biological process	1/406	1/20960	0.01937	0.60707250513347	ENSMUSG00000020399(2.16446603048)	Havcr2(2.16446603048)
GO:0033612	leukotriene D4 metabolic process	biological process	1/406	1/20960	0.01937	0.60707250513347	ENSMUSG00000006344(-2.11767055467)	Ggt5(-2.11767055467)
GO:0004553	leukotriene D4 biosynthetic process	biological process	1/406	1/20960	0.01937	0.60707250513347	ENSMUSG00000006344(-2.11767055467)	Ggt5(-2.11767055467)
GO:0005178	regulation of metaphase/anaphase transition of meiotic cell cycle	biological process	1/406	1/20960	0.01937	0.60707250513347	ENSMUSG00000038379(1.68107243635)	Ttk(1.68107243635)
GO:0032182	negative regulation of metaphase/anaphase transition of meiotic cell cycle	biological process	1/406	1/20960	0.01937	0.60707250513347	ENSMUSG00000038379(1.68107243635)	Ttk(1.68107243635)
GO:0033293	cellular response to fluoride	biological process	1/406	1/20960	0.01937	0.60707250513347	ENSMUSG00000001506(-1.17777600588)	Col1a1(-1.17777600588)
GO:0008047	protein localization to meiotic spindle midzone	biological process	1/406	1/20960	0.01937	0.60707250513347	ENSMUSG00000038379(1.68107243635)	Ttk(1.68107243635)
GO:0004521	negative regulation of sodium ion export across plasma membrane	biological process	1/406	1/20960	0.01937	0.60707250513347	ENSMUSG00000041936(-1.11128643418)	Agrn(-1.11128643418)
GO:0005160	negative regulation of sodium:potassium-exchanging ATPase activity	biological process	1/406	1/20960	0.01937	0.60707250513347	ENSMUSG00000041936(-1.11128643418)	Agrn(-1.11128643418)
GO:0099516	regulation of protein kinase D signaling	biological process	1/406	1/20960	0.01937	0.60707250513347	ENSMUSG00000023951(-1.00884015588)	Vegfa(-1.00884015588)
GO:0015215	positive regulation of protein kinase D signaling	biological process	1/406	1/20960	0.01937	0.60707250513347	ENSMUSG00000023951(-1.00884015588)	Vegfa(-1.00884015588)
GO:0016668	positive regulation of intestinal absorption	biological process	1/406	1/20960	0.01937	0.60707250513347	ENSMUSG00000023832(1.36037357566)	Acat2(1.36037357566)
GO:0016863	positive regulation of intestinal lipid absorption	biological process	1/406	1/20960	0.01937	0.60707250513347	ENSMUSG00000023832(1.36037357566)	Acat2(1.36037357566)
GO:0017110	regulation of meiotic chromosome separation	biological process	1/406	1/20960	0.01937	0.60707250513347	ENSMUSG00000038379(1.68107243635)	Ttk(1.68107243635)
GO:0030159	negative regulation of meiotic chromosome separation	biological process	1/406	1/20960	0.01937	0.60707250513347	ENSMUSG00000038379(1.68107243635)	Ttk(1.68107243635)
GO:0035259	protein localization to meiotic spindle	biological process	1/406	1/20960	0.01937	0.60707250513347	ENSMUSG00000038379(1.68107243635)	Ttk(1.68107243635)
GO:0016829	negative regulation of ovarian follicle development	biological process	1/406	1/20960	0.01937	0.60707250513347	ENSMUSG00000035262(-1.05090642513)	Amh(-1.05090642513)
GO:0003697	negative regulation of immunological synapse formation	biological process	1/406	1/20960	0.01937	0.60707250513347	ENSMUSG00000020399(2.16446603048)	Havcr2(2.16446603048)
GO:0019901	regulation of metanephric DCT cell differentiation	biological process	1/406	1/20960	0.01937	0.60707250513347	ENSMUSG00000026976(1.39862907988)	Pax8(1.39862907988)
GO:0005548	positive regulation of metanephric DCT cell differentiation	biological process	1/406	1/20960	0.01937	0.60707250513347	ENSMUSG00000026976(1.39862907988)	Pax8(1.39862907988)
GO:0008235	regulation of thyroid-stimulating hormone secretion	biological process	1/406	1/20960	0.01937	0.60707250513347	ENSMUSG00000026976(1.39862907988)	Pax8(1.39862907988)
GO:0001972	regulation of maintenance of meiotic sister chromatid cohesion, centromeric	biological process	1/406	1/20960	0.01937	0.60707250513347	ENSMUSG00000026039(1.44534100398)	Sgol2a(1.44534100398)
GO:0004089	positive regulation of maintenance of meiotic sister chromatid cohesion, centromeric	biological process	1/406	1/20960	0.01937	0.60707250513347	ENSMUSG00000026039(1.44534100398)	Sgol2a(1.44534100398)
GO:0030547	regulation of T cell activation via T cell receptor contact with antigen bound to MHC molecule on an...	biological process	1/406	1/20960	0.01937	0.60707250513347	ENSMUSG00000020399(2.16446603048)	Havcr2(2.16446603048)
GO:0034185	negative regulation of T cell activation via T cell receptor contact with antigen bound to MHC molec...	biological process	1/406	1/20960	0.01937	0.60707250513347	ENSMUSG00000020399(2.16446603048)	Havcr2(2.16446603048)
GO:0034593	liver development	biological process	7/406	140/20960	0.01944	0.608017868852459	ENSMUSG00000020185(1.30725590452),ENSMUSG00000027496(1.76269349448),ENSMUSG00000031004(2.51956327373),ENSMUSG00000032855(-1.33609169864),ENSMUSG00000046179(1.41217227156),ENSMUSG00000056501(-1.13357392212),ENSMUSG00000093930(1.21796296939)	E2f7(1.30725590452),Aurka(1.76269349448),Mki67(2.51956327373),Pkd1(-1.33609169864),E2f8(1.41217227156),Cebpb(-1.13357392212),Hmgcs1(1.21796296939)
GO:0035174	double-strand break repair via nonhomologous end joining	biological process	3/406	30/20960	0.01989	0.617965365853659	ENSMUSG00000006678(1.09593202225),ENSMUSG00000021377(1.28630499154),ENSMUSG00000022516(-1.21086670885)	Pola1(1.09593202225),Dek(1.28630499154),Nudt16l1(-1.21086670885)
GO:0035198	negative regulation of G2/M transition of mitotic cell cycle	biological process	3/406	30/20960	0.01989	0.617965365853659	ENSMUSG00000017146(1.11243059486),ENSMUSG00000042489(1.52716639049),ENSMUSG00000046591(1.33562495706)	Brca1(1.11243059486),Clspn(1.52716639049),Ticrr(1.33562495706)
GO:0042608	regulation of meiotic nuclear division	biological process	3/406	30/20960	0.01989	0.617965365853659	ENSMUSG00000019773(1.50053611465),ENSMUSG00000026039(1.44534100398),ENSMUSG00000038379(1.68107243635)	Fbxo5(1.50053611465),Sgol2a(1.44534100398),Ttk(1.68107243635)
GO:0060229	ribonucleoprotein complex subunit organization	biological process	9/406	207/20960	0.01992	0.617965365853659	ENSMUSG00000002477(1.09627005914),ENSMUSG00000020863(1.42234908825),ENSMUSG00000024608(-1.21726109256),ENSMUSG00000024991(1.01224366992),ENSMUSG00000027763(1.0100027558),ENSMUSG00000036698(-1.4321097301),ENSMUSG00000038510(1.06886961831),ENSMUSG00000046591(1.33562495706),ENSMUSG00000090733(-1.58015442255)	Snrpd1(1.09627005914),Luc7l3(1.42234908825),Rps14(-1.21726109256),Eif3a(1.01224366992),Mbnl1(1.0100027558),Ago2(-1.4321097301),Rpf2(1.06886961831),Ticrr(1.33562495706),Rps27(-1.58015442255)
GO:0070696	ribonucleoside monophosphate biosynthetic process	biological process	7/406	141/20960	0.02013	0.623213367139959	ENSMUSG00000000628(-1.23118022545),ENSMUSG00000004267(-1.08252333092),ENSMUSG00000011148(-1.40057235715),ENSMUSG00000020108(-1.51425290102),ENSMUSG00000020475(-1.666687807),ENSMUSG00000032633(-1.04326062514),ENSMUSG00000064357(2.54885259638)	Hk2(-1.23118022545),Eno2(-1.08252333092),Adssl1(-1.40057235715),Ddit4(-1.51425290102),Pgam2(-1.666687807),Flcn(-1.04326062514),mt-Atp6(2.54885259638)
GO:0043492	DNA geometric change	biological process	4/406	54/20960	0.02050	0.633383603238866	ENSMUSG00000005410(1.55079788751),ENSMUSG00000015217(1.4814058562),ENSMUSG00000034329(1.48698873393),ENSMUSG00000041064(1.95681570775)	Mcm5(1.55079788751),Hmgb3(1.4814058562),Brip1(1.48698873393),Pif1(1.95681570775)
GO:0070063	negative regulation of catalytic activity	biological process	23/406	750/20960	0.02090	0.644437777777778	ENSMUSG00000015312(-1.10965841039),ENSMUSG00000017716(1.60924994647),ENSMUSG00000018189(1.1595869002),ENSMUSG00000020262(-1.54599948662),ENSMUSG00000021958(1.3621266239),ENSMUSG00000023951(-1.00884015588),ENSMUSG00000026414(1.88379715817),ENSMUSG00000026535(1.0502449632),ENSMUSG00000026779(1.06617994088),ENSMUSG00000027326(1.2983257689),ENSMUSG00000028410(1.01865622736),ENSMUSG00000029797(-2.9466…	Gadd45b(-1.10965841039),Birc5(1.60924994647),Uchl5(1.1595869002),Adarb1(-1.54599948662),Pinx1(1.3621266239),Vegfa(-1.00884015588),Tnnt2(1.88379715817),Ifi202b(1.0502449632),Mastl(1.06617994088),Knl1(1.2983257689),Dnaja1(1.01865622736),Sspo(-2.94663745683),Timp4(-1.52485089526),Plk1(2.06664813421),Hp(-1.05038546398),Rnh1(-1.39282721531),Pif1(1.95681570775),Agrn(-1.11128643418),Aida(1.11798589064),…
GO:0097110	phosphorus metabolic process	biological process	72/406	2948/20960	0.02135	0.646747354085603	ENSMUSG00000000628(-1.23118022545),ENSMUSG00000002297(1.32828827774),ENSMUSG00000003534(-1.11038726858),ENSMUSG00000004267(-1.08252333092),ENSMUSG00000007888(-1.53687254743),ENSMUSG00000011148(-1.40057235715),ENSMUSG00000013846(-1.08390692435),ENSMUSG00000015243(-1.53287828117),ENSMUSG00000015312(-1.10965841039),ENSMUSG00000017716(1.60924994647),ENSMUSG00000020108(-1.51425290102),ENSMUSG000000201…	Hk2(-1.23118022545),Dbf4(1.32828827774),Ddr1(-1.11038726858),Eno2(-1.08252333092),Crlf1(-1.53687254743),Adssl1(-1.40057235715),St3gal1(-1.08390692435),Abca1(-1.53287828117),Gadd45b(-1.10965841039),Birc5(1.60924994647),Ddit4(-1.51425290102),Mknk2(-1.13192927989),Adarb1(-1.54599948662),Havcr2(2.16446603048),Pgam2(-1.666687807),Lpin1(-1.14112545436),Uqcrb(1.30748321968),Vegfa(-1.00884015588),Eif3a(1…
GO:0042802	negative regulation of cellular metabolic process	biological process	60/406	2390/20960	0.02142	0.646747354085603	ENSMUSG00000000628(-1.23118022545),ENSMUSG00000001156(-1.06694322911),ENSMUSG00000006715(1.14097583668),ENSMUSG00000015312(-1.10965841039),ENSMUSG00000015846(-1.65790819866),ENSMUSG00000017146(1.11243059486),ENSMUSG00000017716(1.60924994647),ENSMUSG00000018189(1.1595869002),ENSMUSG00000020108(-1.51425290102),ENSMUSG00000020185(1.30725590452),ENSMUSG00000020262(-1.54599948662),ENSMUSG00000020358(1…	Hk2(-1.23118022545),Mxd1(-1.06694322911),Gmnn(1.14097583668),Gadd45b(-1.10965841039),Rxra(-1.65790819866),Brca1(1.11243059486),Birc5(1.60924994647),Uchl5(1.1595869002),Ddit4(-1.51425290102),E2f7(1.30725590452),Adarb1(-1.54599948662),Hnrnpab(1.01196702909),Nxn(-1.04630672713),Pinx1(1.3621266239),Nudt16l1(-1.21086670885),Vegfa(-1.00884015588),Kdm4b(-1.30652821275),Rps14(-1.21726109256),Ankrd1(1.027…
GO:0030165	hepaticobiliary system development	biological process	7/406	143/20960	0.02156	0.646747354085603	ENSMUSG00000020185(1.30725590452),ENSMUSG00000027496(1.76269349448),ENSMUSG00000031004(2.51956327373),ENSMUSG00000032855(-1.33609169864),ENSMUSG00000046179(1.41217227156),ENSMUSG00000056501(-1.13357392212),ENSMUSG00000093930(1.21796296939)	E2f7(1.30725590452),Aurka(1.76269349448),Mki67(2.51956327373),Pkd1(-1.33609169864),E2f8(1.41217227156),Cebpb(-1.13357392212),Hmgcs1(1.21796296939)
GO:0044389	extracellular structure organization	biological process	10/406	245/20960	0.02161	0.646747354085603	ENSMUSG00000001506(-1.17777600588),ENSMUSG00000003534(-1.11038726858),ENSMUSG00000015243(-1.53287828117),ENSMUSG00000015647(-1.73027517778),ENSMUSG00000015850(-1.27751877783),ENSMUSG00000017754(-1.04179377879),ENSMUSG00000026574(-1.16898364748),ENSMUSG00000033933(-1.32998427565),ENSMUSG00000035722(-1.04904862689),ENSMUSG00000036545(-1.28842546428)	Col1a1(-1.17777600588),Ddr1(-1.11038726858),Abca1(-1.53287828117),Lama5(-1.73027517778),Adamtsl4(-1.27751877783),Pltp(-1.04179377879),Dpt(-1.16898364748),Vhl(-1.32998427565),Abca7(-1.04904862689),Adamts2(-1.28842546428)
GO:0004857	hexose metabolic process	biological process	9/406	210/20960	0.02163	0.646747354085603	ENSMUSG00000000628(-1.23118022545),ENSMUSG00000020475(-1.666687807),ENSMUSG00000024892(-1.06070311073),ENSMUSG00000026773(-1.51913906931),ENSMUSG00000028150(-1.32129894767),ENSMUSG00000028980(-2.08818562782),ENSMUSG00000029597(-1.84842117743),ENSMUSG00000037306(-1.00109454419),ENSMUSG00000038886(-1.18028257951)	Hk2(-1.23118022545),Pgam2(-1.666687807),Pcx(-1.06070311073),Pfkfb3(-1.51913906931),Rorc(-1.32129894767),H6pd(-2.08818562782),Sds(-1.84842117743),Man1c1(-1.00109454419),Man2a2(-1.18028257951)
GO:0003906	response to alcohol	biological process	9/406	210/20960	0.02163	0.646747354085603	ENSMUSG00000015243(-1.53287828117),ENSMUSG00000017146(1.11243059486),ENSMUSG00000027952(1.10745669559),ENSMUSG00000028980(-2.08818562782),ENSMUSG00000033933(-1.32998427565),ENSMUSG00000041324(1.01480808918),ENSMUSG00000064363(1.38970973461),ENSMUSG00000064370(1.72647318153),ENSMUSG00000093930(1.21796296939)	Abca1(-1.53287828117),Brca1(1.11243059486),Pmvk(1.10745669559),H6pd(-2.08818562782),Vhl(-1.32998427565),Inhba(1.01480808918),mt-Nd4(1.38970973461),mt-Cytb(1.72647318153),Hmgcs1(1.21796296939)
GO:0005161	negative regulation of DNA replication	biological process	3/406	31/20960	0.02171	0.646747354085603	ENSMUSG00000006715(1.14097583668),ENSMUSG00000024974(1.25379008331),ENSMUSG00000041133(1.01802195222)	Gmnn(1.14097583668),Smc3(1.25379008331),Smc1a(1.01802195222)
GO:0005172	heterochromatin assembly	biological process	2/406	12/20960	0.02173	0.646747354085603	ENSMUSG00000025001(1.32692555581),ENSMUSG00000040007(-1.18312457223)	Hells(1.32692555581),Bahd1(-1.18312457223)
GO:0005523	maintenance of sister chromatid cohesion	biological process	2/406	12/20960	0.02173	0.646747354085603	ENSMUSG00000022422(1.47785247618),ENSMUSG00000026039(1.44534100398)	Dscc1(1.47785247618),Sgol2a(1.44534100398)
GO:0009982	negative regulation of JUN kinase activity	biological process	2/406	12/20960	0.02173	0.646747354085603	ENSMUSG00000028410(1.01865622736),ENSMUSG00000042901(1.11798589064)	Dnaja1(1.01865622736),Aida(1.11798589064)
GO:0015106	response to mercury ion	biological process	2/406	12/20960	0.02173	0.646747354085603	ENSMUSG00000020475(-1.666687807),ENSMUSG00000064370(1.72647318153)	Pgam2(-1.666687807),mt-Cytb(1.72647318153)
GO:0015116	negative regulation of telomerase activity	biological process	2/406	12/20960	0.02173	0.646747354085603	ENSMUSG00000021958(1.3621266239),ENSMUSG00000041064(1.95681570775)	Pinx1(1.3621266239),Pif1(1.95681570775)
GO:0016840	positive regulation of digestive system process	biological process	2/406	12/20960	0.02173	0.646747354085603	ENSMUSG00000018900(-1.18115266632),ENSMUSG00000023832(1.36037357566)	Slc22a5(-1.18115266632),Acat2(1.36037357566)
GO:0019104	regulation of transcription from RNA polymerase II promoter in response to hypoxia	biological process	2/406	12/20960	0.02173	0.646747354085603	ENSMUSG00000023951(-1.00884015588),ENSMUSG00000033933(-1.32998427565)	Vegfa(-1.00884015588),Vhl(-1.32998427565)
GO:0030275	thrombin-activated receptor signaling pathway	biological process	2/406	12/20960	0.02173	0.646747354085603	ENSMUSG00000028832(1.26803076871),ENSMUSG00000050147(-2.18941696028)	Stmn1(1.26803076871),F2rl3(-2.18941696028)
GO:0070628	collecting duct development	biological process	2/406	12/20960	0.02173	0.646747354085603	ENSMUSG00000026976(1.39862907988),ENSMUSG00000032855(-1.33609169864)	Pax8(1.39862907988),Pkd1(-1.33609169864)
GO:0004879	negative regulation of glycoprotein metabolic process	biological process	2/406	12/20960	0.02173	0.646747354085603	ENSMUSG00000028618(-1.54801471512),ENSMUSG00000035722(-1.04904862689)	Tmem59(-1.54801471512),Abca7(-1.04904862689)
GO:0098531	positive regulation of lipid transport	biological process	4/406	55/20960	0.02178	0.646747354085603	ENSMUSG00000015243(-1.53287828117),ENSMUSG00000017754(-1.04179377879),ENSMUSG00000023832(1.36037357566),ENSMUSG00000035722(-1.04904862689)	Abca1(-1.53287828117),Pltp(-1.04179377879),Acat2(1.36037357566),Abca7(-1.04904862689)
GO:0015399	regulation of cellular protein metabolic process	biological process	57/406	2254/20960	0.02178	0.646747354085603	ENSMUSG00000000957(-1.04727424142),ENSMUSG00000007888(-1.53687254743),ENSMUSG00000015312(-1.10965841039),ENSMUSG00000015846(-1.65790819866),ENSMUSG00000017146(1.11243059486),ENSMUSG00000017716(1.60924994647),ENSMUSG00000018189(1.1595869002),ENSMUSG00000020108(-1.51425290102),ENSMUSG00000020190(-1.13192927989),ENSMUSG00000020262(-1.54599948662),ENSMUSG00000020399(2.16446603048),ENSMUSG00000020844(…	Mmp14(-1.04727424142),Crlf1(-1.53687254743),Gadd45b(-1.10965841039),Rxra(-1.65790819866),Brca1(1.11243059486),Birc5(1.60924994647),Uchl5(1.1595869002),Ddit4(-1.51425290102),Mknk2(-1.13192927989),Adarb1(-1.54599948662),Havcr2(2.16446603048),Nxn(-1.04630672713),Pinx1(1.3621266239),Vegfa(-1.00884015588),Kdm4b(-1.30652821275),Rps14(-1.21726109256),Eif3a(1.01224366992),Eif5b(1.03190705583),Ncl(1.05014…
GO:0015405	symbiont process	biological process	12/406	319/20960	0.02230	0.660902718446602	ENSMUSG00000015846(-1.65790819866),ENSMUSG00000018900(-1.18115266632),ENSMUSG00000020262(-1.54599948662),ENSMUSG00000020914(1.12191442549),ENSMUSG00000024691(1.23881696671),ENSMUSG00000024892(-1.06070311073),ENSMUSG00000024974(1.25379008331),ENSMUSG00000024991(1.01224366992),ENSMUSG00000031029(-1.34171278753),ENSMUSG00000035042(-1.21062016112),ENSMUSG00000046718(-1.20747977037),ENSMUSG00000068882…	Rxra(-1.65790819866),Slc22a5(-1.18115266632),Adarb1(-1.54599948662),Top2a(1.12191442549),Fam111a(1.23881696671),Pcx(-1.06070311073),Smc3(1.25379008331),Eif3a(1.01224366992),Eif3f(-1.34171278753),Ccl5(-1.21062016112),Bst2(-1.20747977037),Ssb(1.12459231979)
GO:0008509	drug metabolic process	biological process	19/406	592/20960	0.02260	0.668495736434108	ENSMUSG00000000628(-1.23118022545),ENSMUSG00000004267(-1.08252333092),ENSMUSG00000006344(-2.11767055467),ENSMUSG00000011148(-1.40057235715),ENSMUSG00000013846(-1.08390692435),ENSMUSG00000020108(-1.51425290102),ENSMUSG00000020475(-1.666687807),ENSMUSG00000021520(1.30748321968),ENSMUSG00000031722(-1.05038546398),ENSMUSG00000032633(-1.04326062514),ENSMUSG00000063694(1.01422024983),ENSMUSG00000064345…	Hk2(-1.23118022545),Eno2(-1.08252333092),Ggt5(-2.11767055467),Adssl1(-1.40057235715),St3gal1(-1.08390692435),Ddit4(-1.51425290102),Pgam2(-1.666687807),Uqcrb(1.30748321968),Hp(-1.05038546398),Flcn(-1.04326062514),Cycs(1.01422024983),mt-Nd2(1.21003175083),mt-Co2(1.19081285361),mt-Atp6(2.54885259638),mt-Nd4(1.38970973461),mt-Nd5(1.65107209322),mt-Cytb(1.72647318153),mt-Nd4l(1.41217203217),Vkorc1(-1.…
GO:0008195	rRNA processing	biological process	8/406	178/20960	0.02299	0.678716382978723	ENSMUSG00000001056(1.09494632233),ENSMUSG00000024608(-1.21726109256),ENSMUSG00000026020(1.11989359295),ENSMUSG00000031403(1.22340537479),ENSMUSG00000038510(1.06886961831),ENSMUSG00000039001(-1.3203372871),ENSMUSG00000050312(-1.99291971476),ENSMUSG00000090733(-1.58015442255)	Nhp2(1.09494632233),Rps14(-1.21726109256),Nop58(1.11989359295),Dkc1(1.22340537479),Rpf2(1.06886961831),Rps21(-1.3203372871),Nsun3(-1.99291971476),Rps27(-1.58015442255)
GO:0008271	regulation of nitrogen compound metabolic process	biological process	123/406	5415/20960	0.02321	0.683888474903475	ENSMUSG00000000957(-1.04727424142),ENSMUSG00000001156(-1.06694322911),ENSMUSG00000001506(-1.17777600588),ENSMUSG00000004151(1.37109479685),ENSMUSG00000006715(1.14097583668),ENSMUSG00000007216(-1.16438170726),ENSMUSG00000007888(-1.53687254743),ENSMUSG00000015217(1.4814058562),ENSMUSG00000015243(-1.53287828117),ENSMUSG00000015312(-1.10965841039),ENSMUSG00000015709(-1.24982903581),ENSMUSG00000015846…	Mmp14(-1.04727424142),Mxd1(-1.06694322911),Col1a1(-1.17777600588),Etv1(1.37109479685),Gmnn(1.14097583668),Zfp775(-1.16438170726),Crlf1(-1.53687254743),Hmgb3(1.4814058562),Abca1(-1.53287828117),Gadd45b(-1.10965841039),Arnt2(-1.24982903581),Rxra(-1.65790819866),Brca1(1.11243059486),Birc5(1.60924994647),Etv4(1.72918102172),Uchl5(1.1595869002),Ddit4(-1.51425290102),E2f7(1.30725590452),Mknk2(-1.131929…
GO:0016004	cellular protein modification process	biological process	83/406	3481/20960	0.02332	0.684486846153846	ENSMUSG00000001403(1.65910661439),ENSMUSG00000002297(1.32828827774),ENSMUSG00000003534(-1.11038726858),ENSMUSG00000007888(-1.53687254743),ENSMUSG00000013846(-1.08390692435),ENSMUSG00000015243(-1.53287828117),ENSMUSG00000015312(-1.10965841039),ENSMUSG00000017146(1.11243059486),ENSMUSG00000017716(1.60924994647),ENSMUSG00000018189(1.1595869002),ENSMUSG00000019773(1.50053611465),ENSMUSG00000020108(-1…	Ube2c(1.65910661439),Dbf4(1.32828827774),Ddr1(-1.11038726858),Crlf1(-1.53687254743),St3gal1(-1.08390692435),Abca1(-1.53287828117),Gadd45b(-1.10965841039),Brca1(1.11243059486),Birc5(1.60924994647),Uchl5(1.1595869002),Fbxo5(1.50053611465),Ddit4(-1.51425290102),Mknk2(-1.13192927989),Adarb1(-1.54599948662),Havcr2(2.16446603048),Ube2o(-1.2186364172),Nxn(-1.04630672713),Pinx1(1.3621266239),Esco2(1.2182…
GO:0016929	protein modification process	biological process	83/406	3481/20960	0.02332	0.684486846153846	ENSMUSG00000001403(1.65910661439),ENSMUSG00000002297(1.32828827774),ENSMUSG00000003534(-1.11038726858),ENSMUSG00000007888(-1.53687254743),ENSMUSG00000013846(-1.08390692435),ENSMUSG00000015243(-1.53287828117),ENSMUSG00000015312(-1.10965841039),ENSMUSG00000017146(1.11243059486),ENSMUSG00000017716(1.60924994647),ENSMUSG00000018189(1.1595869002),ENSMUSG00000019773(1.50053611465),ENSMUSG00000020108(-1…	Ube2c(1.65910661439),Dbf4(1.32828827774),Ddr1(-1.11038726858),Crlf1(-1.53687254743),St3gal1(-1.08390692435),Abca1(-1.53287828117),Gadd45b(-1.10965841039),Brca1(1.11243059486),Birc5(1.60924994647),Uchl5(1.1595869002),Fbxo5(1.50053611465),Ddit4(-1.51425290102),Mknk2(-1.13192927989),Adarb1(-1.54599948662),Havcr2(2.16446603048),Ube2o(-1.2186364172),Nxn(-1.04630672713),Pinx1(1.3621266239),Esco2(1.2182…
GO:0048407	programmed cell death	biological process	45/406	1717/20960	0.02347	0.687567389635317	ENSMUSG00000000628(-1.23118022545),ENSMUSG00000007888(-1.53687254743),ENSMUSG00000015312(-1.10965841039),ENSMUSG00000015709(-1.24982903581),ENSMUSG00000015850(-1.27751877783),ENSMUSG00000017146(1.11243059486),ENSMUSG00000017716(1.60924994647),ENSMUSG00000020108(-1.51425290102),ENSMUSG00000020190(-1.13192927989),ENSMUSG00000020262(-1.54599948662),ENSMUSG00000020393(-1.40701178369),ENSMUSG000000209…	Hk2(-1.23118022545),Crlf1(-1.53687254743),Gadd45b(-1.10965841039),Arnt2(-1.24982903581),Adamtsl4(-1.27751877783),Brca1(1.11243059486),Birc5(1.60924994647),Ddit4(-1.51425290102),Mknk2(-1.13192927989),Adarb1(-1.54599948662),Kremen1(-1.40701178369),Top2a(1.12191442549),Vegfa(-1.00884015588),Tnfrsf25(-1.97023924971),Ankrd1(1.02785345501),Hells(1.32692555581),Ifi202b(1.0502449632),Pax8(1.39862907988),…
GO:0097153	response to drug	biological process	27/406	930/20960	0.02437	0.712564057142857	ENSMUSG00000001506(-1.17777600588),ENSMUSG00000002346(-1.10847302856),ENSMUSG00000005732(1.58738162893),ENSMUSG00000011148(-1.40057235715),ENSMUSG00000015243(-1.53287828117),ENSMUSG00000017146(1.11243059486),ENSMUSG00000020108(-1.51425290102),ENSMUSG00000024803(1.02785345501),ENSMUSG00000027715(1.81432412613),ENSMUSG00000028914(-1.34785305041),ENSMUSG00000030317(-1.52485089526),ENSMUSG00000031722…	Col1a1(-1.17777600588),Slc25a42(-1.10847302856),Ranbp1(1.58738162893),Adssl1(-1.40057235715),Abca1(-1.53287828117),Brca1(1.11243059486),Ddit4(-1.51425290102),Ankrd1(1.02785345501),Ccna2(1.81432412613),Casp9(-1.34785305041),Timp4(-1.52485089526),Hp(-1.05038546398),Mt2(-1.05781391303),Nnmt(-1.02938017893),Vhl(-1.32998427565),Amh(-1.05090642513),Slc38a7(-1.00691509778),Adgrl3(1.37979675633),Car14(-2…
GO:0046982	mitotic DNA integrity checkpoint	biological process	4/406	57/20960	0.02449	0.712564057142857	ENSMUSG00000020914(1.12191442549),ENSMUSG00000039055(1.26862695507),ENSMUSG00000042489(1.52716639049),ENSMUSG00000046591(1.33562495706)	Top2a(1.12191442549),Eme1(1.26862695507),Clspn(1.52716639049),Ticrr(1.33562495706)
GO:0000049	regulation of telomere maintenance via telomere lengthening	biological process	4/406	57/20960	0.02449	0.712564057142857	ENSMUSG00000021958(1.3621266239),ENSMUSG00000026622(1.86361345719),ENSMUSG00000031403(1.22340537479),ENSMUSG00000041064(1.95681570775)	Pinx1(1.3621266239),Nek2(1.86361345719),Dkc1(1.22340537479),Pif1(1.95681570775)
GO:0008565	immune system development	biological process	26/406	888/20960	0.02451	0.712564057142857	ENSMUSG00000000957(-1.04727424142),ENSMUSG00000015217(1.4814058562),ENSMUSG00000020190(-1.13192927989),ENSMUSG00000020399(2.16446603048),ENSMUSG00000020914(1.12191442549),ENSMUSG00000022034(1.21826767243),ENSMUSG00000023951(-1.00884015588),ENSMUSG00000024608(-1.21726109256),ENSMUSG00000025001(1.32692555581),ENSMUSG00000027339(-2.07386573249),ENSMUSG00000028150(-1.32129894767),ENSMUSG00000030680(3…	Mmp14(-1.04727424142),Hmgb3(1.4814058562),Mknk2(-1.13192927989),Havcr2(2.16446603048),Top2a(1.12191442549),Esco2(1.21826767243),Vegfa(-1.00884015588),Rps14(-1.21726109256),Hells(1.32692555581),Rassf2(-2.07386573249),Rorc(-1.32129894767),Pagr1a(3.33295557938),Ccnb2(1.63344573421),Flcn(-1.04326062514),Melk(1.39372268829),Anln(1.55103581329),Inpp4b(2.2600226357),Camk4(1.83560718371),Inhba(1.01480808…
GO:0016798	RNA modification	biological process	6/406	115/20960	0.02456	0.712660228136882	ENSMUSG00000001056(1.09494632233),ENSMUSG00000020262(-1.54599948662),ENSMUSG00000026020(1.11989359295),ENSMUSG00000031403(1.22340537479),ENSMUSG00000042650(-1.04389003253),ENSMUSG00000050312(-1.99291971476)	Nhp2(1.09494632233),Adarb1(-1.54599948662),Nop58(1.11989359295),Dkc1(1.22340537479),Alkbh5(-1.04389003253),Nsun3(-1.99291971476)
GO:0050661	negative regulation of ATPase activity	biological process	2/406	13/20960	0.02535	0.721472435424354	ENSMUSG00000026414(1.88379715817),ENSMUSG00000041936(-1.11128643418)	Tnnt2(1.88379715817),Agrn(-1.11128643418)
GO:0030414	cell-cell adhesion mediated by integrin	biological process	2/406	13/20960	0.02535	0.721472435424354	ENSMUSG00000024965(-1.1262477521),ENSMUSG00000035042(-1.21062016112)	Fermt3(-1.1262477521),Ccl5(-1.21062016112)
GO:0016740	phospholipid efflux	biological process	2/406	13/20960	0.02535	0.721472435424354	ENSMUSG00000015243(-1.53287828117),ENSMUSG00000035722(-1.04904862689)	Abca1(-1.53287828117),Abca7(-1.04904862689)
GO:0051087	collagen-activated signaling pathway	biological process	2/406	13/20960	0.02535	0.721472435424354	ENSMUSG00000001506(-1.17777600588),ENSMUSG00000003534(-1.11038726858)	Col1a1(-1.17777600588),Ddr1(-1.11038726858)
GO:0015144	fat-soluble vitamin biosynthetic process	biological process	2/406	13/20960	0.02535	0.721472435424354	ENSMUSG00000017754(-1.04179377879),ENSMUSG00000096145(-1.48223849636)	Pltp(-1.04179377879),Vkorc1(-1.48223849636)
GO:0000295	positive regulation of centrosome cycle	biological process	2/406	13/20960	0.02535	0.721472435424354	ENSMUSG00000005732(1.58738162893),ENSMUSG00000109511(1.66577342376)	Ranbp1(1.58738162893),Nup62(1.66577342376)
GO:0000339	negative regulation of histone H3-K9 methylation	biological process	2/406	13/20960	0.02535	0.721472435424354	ENSMUSG00000017146(1.11243059486),ENSMUSG00000024201(-1.30652821275)	Brca1(1.11243059486),Kdm4b(-1.30652821275)
GO:0001091	motor neuron apoptotic process	biological process	2/406	13/20960	0.02535	0.721472435424354	ENSMUSG00000007888(-1.53687254743),ENSMUSG00000020262(-1.54599948662)	Crlf1(-1.53687254743),Adarb1(-1.54599948662)
GO:0004622	positive regulation of DNA-dependent DNA replication	biological process	2/406	13/20960	0.02535	0.721472435424354	ENSMUSG00000020185(1.30725590452),ENSMUSG00000046179(1.41217227156)	E2f7(1.30725590452),E2f8(1.41217227156)
GO:0004791	nucleoside monophosphate biosynthetic process	biological process	7/406	148/20960	0.02543	0.721472435424354	ENSMUSG00000000628(-1.23118022545),ENSMUSG00000004267(-1.08252333092),ENSMUSG00000011148(-1.40057235715),ENSMUSG00000020108(-1.51425290102),ENSMUSG00000020475(-1.666687807),ENSMUSG00000032633(-1.04326062514),ENSMUSG00000064357(2.54885259638)	Hk2(-1.23118022545),Eno2(-1.08252333092),Adssl1(-1.40057235715),Ddit4(-1.51425290102),Pgam2(-1.666687807),Flcn(-1.04326062514),mt-Atp6(2.54885259638)
GO:0005313	translational initiation	biological process	6/406	116/20960	0.02549	0.721472435424354	ENSMUSG00000015846(-1.65790819866),ENSMUSG00000024991(1.01224366992),ENSMUSG00000026083(1.03190705583),ENSMUSG00000031029(-1.34171278753),ENSMUSG00000036698(-1.4321097301),ENSMUSG00000046591(1.33562495706)	Rxra(-1.65790819866),Eif3a(1.01224366992),Eif5b(1.03190705583),Eif3f(-1.34171278753),Ago2(-1.4321097301),Ticrr(1.33562495706)
GO:0005346	cell proliferation	biological process	47/406	1817/20960	0.02551	0.721472435424354	ENSMUSG00000000957(-1.04727424142),ENSMUSG00000003534(-1.11038726858),ENSMUSG00000006678(1.09593202225),ENSMUSG00000007888(-1.53687254743),ENSMUSG00000015647(-1.73027517778),ENSMUSG00000015709(-1.24982903581),ENSMUSG00000015846(-1.65790819866),ENSMUSG00000017146(1.11243059486),ENSMUSG00000017716(1.60924994647),ENSMUSG00000017724(1.72918102172),ENSMUSG00000020108(-1.51425290102),ENSMUSG00000020185…	Mmp14(-1.04727424142),Ddr1(-1.11038726858),Pola1(1.09593202225),Crlf1(-1.53687254743),Lama5(-1.73027517778),Arnt2(-1.24982903581),Rxra(-1.65790819866),Brca1(1.11243059486),Birc5(1.60924994647),Etv4(1.72918102172),Ddit4(-1.51425290102),E2f7(1.30725590452),Adarb1(-1.54599948662),Havcr2(2.16446603048),Shcbp1(1.6744984253),Vegfa(-1.00884015588),Tnfrsf25(-1.97023924971),Kif20b(2.07870154566),Hells(1.3…
GO:0015172	microtubule depolymerization	biological process	3/406	33/20960	0.02562	0.721472435424354	ENSMUSG00000028678(1.85095173015),ENSMUSG00000028832(1.26803076871),ENSMUSG00000051378(1.59068054592)	Kif2c(1.85095173015),Stmn1(1.26803076871),Kif18b(1.59068054592)
GO:0015216	plasma lipoprotein particle organization	biological process	3/406	33/20960	0.02562	0.721472435424354	ENSMUSG00000015243(-1.53287828117),ENSMUSG00000017754(-1.04179377879),ENSMUSG00000035722(-1.04904862689)	Abca1(-1.53287828117),Pltp(-1.04179377879),Abca7(-1.04904862689)
GO:0016889	regulation of neuroblast proliferation	biological process	3/406	33/20960	0.02562	0.721472435424354	ENSMUSG00000023951(-1.00884015588),ENSMUSG00000033952(1.79015229178),ENSMUSG00000079092(1.53121544541)	Vegfa(-1.00884015588),Aspm(1.79015229178),Prl2c2(1.53121544541)
GO:0030548	negative regulation of cell cycle G2/M phase transition	biological process	3/406	33/20960	0.02562	0.721472435424354	ENSMUSG00000017146(1.11243059486),ENSMUSG00000042489(1.52716639049),ENSMUSG00000046591(1.33562495706)	Brca1(1.11243059486),Clspn(1.52716639049),Ticrr(1.33562495706)
GO:0030881	regulation of multi-organism process	biological process	12/406	326/20960	0.02582	0.725765488029466	ENSMUSG00000020262(-1.54599948662),ENSMUSG00000020399(2.16446603048),ENSMUSG00000020914(1.12191442549),ENSMUSG00000024691(1.23881696671),ENSMUSG00000024892(-1.06070311073),ENSMUSG00000024974(1.25379008331),ENSMUSG00000027496(1.76269349448),ENSMUSG00000035042(-1.21062016112),ENSMUSG00000041324(1.01480808918),ENSMUSG00000044813(-1.18754548657),ENSMUSG00000046718(-1.20747977037),ENSMUSG00000051457(1…	Adarb1(-1.54599948662),Havcr2(2.16446603048),Top2a(1.12191442549),Fam111a(1.23881696671),Pcx(-1.06070311073),Smc3(1.25379008331),Aurka(1.76269349448),Ccl5(-1.21062016112),Inhba(1.01480808918),Shb(-1.18754548657),Bst2(-1.20747977037),Spn(1.66720221979)
GO:0031701	cellular response to alcohol	biological process	4/406	58/20960	0.02591	0.726956488970588	ENSMUSG00000015243(-1.53287828117),ENSMUSG00000017146(1.11243059486),ENSMUSG00000041324(1.01480808918),ENSMUSG00000093930(1.21796296939)	Abca1(-1.53287828117),Brca1(1.11243059486),Inhba(1.01480808918),Hmgcs1(1.21796296939)
GO:0051010	positive regulation of cell death	biological process	18/406	561/20960	0.02607	0.730103504587156	ENSMUSG00000015312(-1.10965841039),ENSMUSG00000015850(-1.27751877783),ENSMUSG00000020108(-1.51425290102),ENSMUSG00000020914(1.12191442549),ENSMUSG00000024803(1.02785345501),ENSMUSG00000027339(-2.07386573249),ENSMUSG00000028410(1.01865622736),ENSMUSG00000028914(-1.34785305041),ENSMUSG00000030717(1.01898808618),ENSMUSG00000031722(-1.05038546398),ENSMUSG00000032633(-1.04326062514),ENSMUSG00000035042…	Gadd45b(-1.10965841039),Adamtsl4(-1.27751877783),Ddit4(-1.51425290102),Top2a(1.12191442549),Ankrd1(1.02785345501),Rassf2(-2.07386573249),Dnaja1(1.01865622736),Casp9(-1.34785305041),Nupr1(1.01898808618),Hp(-1.05038546398),Flcn(-1.04326062514),Ccl5(-1.21062016112),Melk(1.39372268829),Bmf(-1.33638242713),Inhba(1.01480808918),Agrn(-1.11128643418),Dedd2(-1.57278473742),Cycs(1.01422024983)
GO:0097200	interspecies interaction between organisms	biological process	12/406	328/20960	0.02690	0.751968315018315	ENSMUSG00000015846(-1.65790819866),ENSMUSG00000018900(-1.18115266632),ENSMUSG00000020262(-1.54599948662),ENSMUSG00000020914(1.12191442549),ENSMUSG00000024691(1.23881696671),ENSMUSG00000024892(-1.06070311073),ENSMUSG00000024974(1.25379008331),ENSMUSG00000024991(1.01224366992),ENSMUSG00000031029(-1.34171278753),ENSMUSG00000035042(-1.21062016112),ENSMUSG00000046718(-1.20747977037),ENSMUSG00000068882…	Rxra(-1.65790819866),Slc22a5(-1.18115266632),Adarb1(-1.54599948662),Top2a(1.12191442549),Fam111a(1.23881696671),Pcx(-1.06070311073),Smc3(1.25379008331),Eif3a(1.01224366992),Eif3f(-1.34171278753),Ccl5(-1.21062016112),Bst2(-1.20747977037),Ssb(1.12459231979)
GO:0099602	angiogenesis	biological process	14/406	405/20960	0.02717	0.758127440585009	ENSMUSG00000000957(-1.04727424142),ENSMUSG00000015846(-1.65790819866),ENSMUSG00000017146(1.11243059486),ENSMUSG00000020185(1.30725590452),ENSMUSG00000023951(-1.00884015588),ENSMUSG00000026234(1.05014151275),ENSMUSG00000031486(-1.25765826908),ENSMUSG00000031740(-1.54983452396),ENSMUSG00000032633(-1.04326062514),ENSMUSG00000033933(-1.32998427565),ENSMUSG00000038650(-1.39282721531),ENSMUSG0000004481…	Mmp14(-1.04727424142),Rxra(-1.65790819866),Brca1(1.11243059486),E2f7(1.30725590452),Vegfa(-1.00884015588),Ncl(1.05014151275),Adgra2(-1.25765826908),Mmp2(-1.54983452396),Flcn(-1.04326062514),Vhl(-1.32998427565),Rnh1(-1.39282721531),Shb(-1.18754548657),E2f8(1.41217227156),Prl2c2(1.53121544541)
GO:0016779	regulation of cellular metabolic process	biological process	127/406	5644/20960	0.02747	0.764540072859745	ENSMUSG00000000628(-1.23118022545),ENSMUSG00000000957(-1.04727424142),ENSMUSG00000001156(-1.06694322911),ENSMUSG00000001506(-1.17777600588),ENSMUSG00000004151(1.37109479685),ENSMUSG00000006715(1.14097583668),ENSMUSG00000007216(-1.16438170726),ENSMUSG00000007888(-1.53687254743),ENSMUSG00000015217(1.4814058562),ENSMUSG00000015243(-1.53287828117),ENSMUSG00000015312(-1.10965841039),ENSMUSG00000015709…	Hk2(-1.23118022545),Mmp14(-1.04727424142),Mxd1(-1.06694322911),Col1a1(-1.17777600588),Etv1(1.37109479685),Gmnn(1.14097583668),Zfp775(-1.16438170726),Crlf1(-1.53687254743),Hmgb3(1.4814058562),Abca1(-1.53287828117),Gadd45b(-1.10965841039),Arnt2(-1.24982903581),Rxra(-1.65790819866),Brca1(1.11243059486),Birc5(1.60924994647),Etv4(1.72918102172),Uchl5(1.1595869002),Ddit4(-1.51425290102),E2f7(1.30725590…
GO:0004843	cell death	biological process	47/406	1826/20960	0.02750	0.764540072859745	ENSMUSG00000000628(-1.23118022545),ENSMUSG00000007888(-1.53687254743),ENSMUSG00000015312(-1.10965841039),ENSMUSG00000015709(-1.24982903581),ENSMUSG00000015850(-1.27751877783),ENSMUSG00000017146(1.11243059486),ENSMUSG00000017716(1.60924994647),ENSMUSG00000020108(-1.51425290102),ENSMUSG00000020190(-1.13192927989),ENSMUSG00000020262(-1.54599948662),ENSMUSG00000020393(-1.40701178369),ENSMUSG000000209…	Hk2(-1.23118022545),Crlf1(-1.53687254743),Gadd45b(-1.10965841039),Arnt2(-1.24982903581),Adamtsl4(-1.27751877783),Brca1(1.11243059486),Birc5(1.60924994647),Ddit4(-1.51425290102),Mknk2(-1.13192927989),Adarb1(-1.54599948662),Kremen1(-1.40701178369),Top2a(1.12191442549),Vegfa(-1.00884015588),Tnfrsf25(-1.97023924971),Ankrd1(1.02785345501),Hells(1.32692555581),Ifi202b(1.0502449632),Pax8(1.39862907988),…
GO:0016758	cellular component biogenesis	biological process	62/406	2518/20960	0.02778	0.770920254545455	ENSMUSG00000000957(-1.04727424142),ENSMUSG00000001056(1.09494632233),ENSMUSG00000001403(1.65910661439),ENSMUSG00000001506(-1.17777600588),ENSMUSG00000002477(1.09627005914),ENSMUSG00000006715(1.14097583668),ENSMUSG00000012443(1.78870624355),ENSMUSG00000015243(-1.53287828117),ENSMUSG00000015647(-1.73027517778),ENSMUSG00000015846(-1.65790819866),ENSMUSG00000017716(1.60924994647),ENSMUSG00000018012(-…	Mmp14(-1.04727424142),Nhp2(1.09494632233),Ube2c(1.65910661439),Col1a1(-1.17777600588),Snrpd1(1.09627005914),Gmnn(1.14097583668),Kif11(1.78870624355),Abca1(-1.53287828117),Lama5(-1.73027517778),Rxra(-1.65790819866),Birc5(1.60924994647),Rac3(-1.18227456767),Fbxo5(1.50053611465),Luc7l3(1.42234908825),Trip13(1.28586405822),Vegfa(-1.00884015588),Rps14(-1.21726109256),Fermt3(-1.1262477521),Eif3a(1.0122…
GO:0051427	regulation of viral process	biological process	7/406	151/20960	0.02797	0.774784228675136	ENSMUSG00000020262(-1.54599948662),ENSMUSG00000020914(1.12191442549),ENSMUSG00000024691(1.23881696671),ENSMUSG00000024892(-1.06070311073),ENSMUSG00000024974(1.25379008331),ENSMUSG00000035042(-1.21062016112),ENSMUSG00000046718(-1.20747977037)	Adarb1(-1.54599948662),Top2a(1.12191442549),Fam111a(1.23881696671),Pcx(-1.06070311073),Smc3(1.25379008331),Ccl5(-1.21062016112),Bst2(-1.20747977037)
GO:1901681	viral genome replication	biological process	5/406	88/20960	0.02818	0.779187210144928	ENSMUSG00000020262(-1.54599948662),ENSMUSG00000020914(1.12191442549),ENSMUSG00000024691(1.23881696671),ENSMUSG00000035042(-1.21062016112),ENSMUSG00000046718(-1.20747977037)	Adarb1(-1.54599948662),Top2a(1.12191442549),Fam111a(1.23881696671),Ccl5(-1.21062016112),Bst2(-1.20747977037)
GO:0000287	purine ribonucleoside triphosphate biosynthetic process	biological process	6/406	119/20960	0.02843	0.784678282097649	ENSMUSG00000000628(-1.23118022545),ENSMUSG00000004267(-1.08252333092),ENSMUSG00000020108(-1.51425290102),ENSMUSG00000020475(-1.666687807),ENSMUSG00000032633(-1.04326062514),ENSMUSG00000064357(2.54885259638)	Hk2(-1.23118022545),Eno2(-1.08252333092),Ddit4(-1.51425290102),Pgam2(-1.666687807),Flcn(-1.04326062514),mt-Atp6(2.54885259638)
GO:0004000	telomere maintenance via telomerase	biological process	4/406	60/20960	0.02891	0.786031040564374	ENSMUSG00000021958(1.3621266239),ENSMUSG00000026622(1.86361345719),ENSMUSG00000031403(1.22340537479),ENSMUSG00000041064(1.95681570775)	Pinx1(1.3621266239),Nek2(1.86361345719),Dkc1(1.22340537479),Pif1(1.95681570775)
GO:0005536	negative regulation of nitrogen compound metabolic process	biological process	56/406	2245/20960	0.02891	0.786031040564374	ENSMUSG00000001156(-1.06694322911),ENSMUSG00000006715(1.14097583668),ENSMUSG00000015312(-1.10965841039),ENSMUSG00000015846(-1.65790819866),ENSMUSG00000017146(1.11243059486),ENSMUSG00000017716(1.60924994647),ENSMUSG00000018189(1.1595869002),ENSMUSG00000020108(-1.51425290102),ENSMUSG00000020185(1.30725590452),ENSMUSG00000020262(-1.54599948662),ENSMUSG00000020358(1.01196702909),ENSMUSG00000020844(-1…	Mxd1(-1.06694322911),Gmnn(1.14097583668),Gadd45b(-1.10965841039),Rxra(-1.65790819866),Brca1(1.11243059486),Birc5(1.60924994647),Uchl5(1.1595869002),Ddit4(-1.51425290102),E2f7(1.30725590452),Adarb1(-1.54599948662),Hnrnpab(1.01196702909),Nxn(-1.04630672713),Pinx1(1.3621266239),Nudt16l1(-1.21086670885),Vegfa(-1.00884015588),Kdm4b(-1.30652821275),Rps14(-1.21726109256),Ankrd1(1.02785345501),Smc3(1.253…
GO:0017162	resolution of meiotic recombination intermediates	biological process	2/406	14/20960	0.02920	0.786031040564374	ENSMUSG00000020914(1.12191442549),ENSMUSG00000039055(1.26862695507)	Top2a(1.12191442549),Eme1(1.26862695507)
GO:0030215	DNA double-strand break processing	biological process	2/406	14/20960	0.02920	0.786031040564374	ENSMUSG00000034329(1.48698873393),ENSMUSG00000041238(1.06682498488)	Brip1(1.48698873393),Rbbp8(1.06682498488)
GO:0031702	pentose-phosphate shunt	biological process	2/406	14/20960	0.02920	0.786031040564374	ENSMUSG00000020475(-1.666687807),ENSMUSG00000028980(-2.08818562782)	Pgam2(-1.666687807),H6pd(-2.08818562782)
GO:0032454	mitochondrial electron transport, NADH to ubiquinone	biological process	2/406	14/20960	0.02920	0.786031040564374	ENSMUSG00000064345(1.21003175083),ENSMUSG00000064363(1.38970973461)	mt-Nd2(1.21003175083),mt-Nd4(1.38970973461)
GO:0046977	protein deglycosylation	biological process	2/406	14/20960	0.02920	0.786031040564374	ENSMUSG00000033857(-1.19608708767),ENSMUSG00000038886(-1.18028257951)	Engase(-1.19608708767),Man2a2(-1.18028257951)
GO:0003727	regulation of exit from mitosis	biological process	2/406	14/20960	0.02920	0.786031040564374	ENSMUSG00000001403(1.65910661439),ENSMUSG00000017716(1.60924994647)	Ube2c(1.65910661439),Birc5(1.60924994647)
GO:0042626	hemoglobin metabolic process	biological process	2/406	14/20960	0.02920	0.786031040564374	ENSMUSG00000030895(-1.27726415737),ENSMUSG00000041324(1.01480808918)	Hpx(-1.27726415737),Inhba(1.01480808918)
GO:0009055	response to vitamin E	biological process	2/406	14/20960	0.02920	0.786031040564374	ENSMUSG00000001506(-1.17777600588),ENSMUSG00000093930(1.21796296939)	Col1a1(-1.17777600588),Hmgcs1(1.21796296939)
GO:0003735	positive regulation by host of viral process	biological process	2/406	14/20960	0.02920	0.786031040564374	ENSMUSG00000024892(-1.06070311073),ENSMUSG00000024974(1.25379008331)	Pcx(-1.06070311073),Smc3(1.25379008331)
GO:0045182	hepatocyte differentiation	biological process	2/406	14/20960	0.02920	0.786031040564374	ENSMUSG00000020185(1.30725590452),ENSMUSG00000046179(1.41217227156)	E2f7(1.30725590452),E2f8(1.41217227156)
GO:0051539	cellular response to follicle-stimulating hormone stimulus	biological process	2/406	14/20960	0.02920	0.786031040564374	ENSMUSG00000041324(1.01480808918),ENSMUSG00000093930(1.21796296939)	Inhba(1.01480808918),Hmgcs1(1.21796296939)
GO:0016757	positive regulation of telomerase RNA localization to Cajal body	biological process	2/406	14/20960	0.02920	0.786031040564374	ENSMUSG00000001056(1.09494632233),ENSMUSG00000031403(1.22340537479)	Nhp2(1.09494632233),Dkc1(1.22340537479)
GO:0004674	osteoclast differentiation	biological process	5/406	89/20960	0.02940	0.790021478873239	ENSMUSG00000027339(-2.07386573249),ENSMUSG00000037940(2.2600226357),ENSMUSG00000048546(-1.15277532763),ENSMUSG00000053617(-2.49525952953),ENSMUSG00000056501(-1.13357392212)	Rassf2(-2.07386573249),Inpp4b(2.2600226357),Tob2(-1.15277532763),Sh3pxd2a(-2.49525952953),Cebpb(-1.13357392212)
GO:0002162	purine nucleoside triphosphate biosynthetic process	biological process	6/406	120/20960	0.02946	0.790242495606327	ENSMUSG00000000628(-1.23118022545),ENSMUSG00000004267(-1.08252333092),ENSMUSG00000020108(-1.51425290102),ENSMUSG00000020475(-1.666687807),ENSMUSG00000032633(-1.04326062514),ENSMUSG00000064357(2.54885259638)	Hk2(-1.23118022545),Eno2(-1.08252333092),Ddit4(-1.51425290102),Pgam2(-1.666687807),Flcn(-1.04326062514),mt-Atp6(2.54885259638)
GO:0003689	carbohydrate metabolic process	biological process	17/406	529/20960	0.02964	0.793145113043478	ENSMUSG00000000628(-1.23118022545),ENSMUSG00000004267(-1.08252333092),ENSMUSG00000013846(-1.08390692435),ENSMUSG00000020108(-1.51425290102),ENSMUSG00000020475(-1.666687807),ENSMUSG00000024892(-1.06070311073),ENSMUSG00000026773(-1.51913906931),ENSMUSG00000028150(-1.32129894767),ENSMUSG00000028980(-2.08818562782),ENSMUSG00000029597(-1.84842117743),ENSMUSG00000032594(-1.26711170323),ENSMUSG000000366…	Hk2(-1.23118022545),Eno2(-1.08252333092),St3gal1(-1.08390692435),Ddit4(-1.51425290102),Pgam2(-1.666687807),Pcx(-1.06070311073),Pfkfb3(-1.51913906931),Rorc(-1.32129894767),H6pd(-2.08818562782),Sds(-1.84842117743),Ip6k1(-1.26711170323),Mgat4b(-1.25791217652),Man1c1(-1.00109454419),Inpp4b(2.2600226357),Man2a2(-1.18028257951),Ydjc(-1.11496832989),B3gnt8(-1.80068867525)
GO:0003916	developmental process involved in reproduction	biological process	23/406	777/20960	0.02976	0.793145113043478	ENSMUSG00000000957(-1.04727424142),ENSMUSG00000015846(-1.65790819866),ENSMUSG00000018900(-1.18115266632),ENSMUSG00000019773(1.50053611465),ENSMUSG00000020185(1.30725590452),ENSMUSG00000021569(1.28586405822),ENSMUSG00000023951(-1.00884015588),ENSMUSG00000027496(1.76269349448),ENSMUSG00000027570(-1.03152252345),ENSMUSG00000028389(1.00596343401),ENSMUSG00000028693(1.036123853),ENSMUSG00000030717(1.0…	Mmp14(-1.04727424142),Rxra(-1.65790819866),Slc22a5(-1.18115266632),Fbxo5(1.50053611465),E2f7(1.30725590452),Trip13(1.28586405822),Vegfa(-1.00884015588),Aurka(1.76269349448),Col9a3(-1.03152252345),Zfp37(1.00596343401),Nasp(1.036123853),Nupr1(1.01898808618),Nsdhl(1.59374298808),Pkd1(-1.33609169864),Aspm(1.79015229178),Brip1(1.48698873393),Amh(-1.05090642513),Inhba(1.01480808918),Shb(-1.18754548657)…
GO:0004499	negative regulation of protein processing	biological process	3/406	35/20960	0.02988	0.793145113043478	ENSMUSG00000017716(1.60924994647),ENSMUSG00000028618(-1.54801471512),ENSMUSG00000052957(-1.44834172018)	Birc5(1.60924994647),Tmem59(-1.54801471512),Gas1(-1.44834172018)
GO:0005225	positive regulation of tyrosine phosphorylation of STAT protein	biological process	3/406	35/20960	0.02988	0.793145113043478	ENSMUSG00000007888(-1.53687254743),ENSMUSG00000027947(-1.49633704104),ENSMUSG00000035042(-1.21062016112)	Crlf1(-1.53687254743),Il6ra(-1.49633704104),Ccl5(-1.21062016112)
GO:0005347	negative regulation of protein maturation	biological process	3/406	35/20960	0.02988	0.793145113043478	ENSMUSG00000017716(1.60924994647),ENSMUSG00000028618(-1.54801471512),ENSMUSG00000052957(-1.44834172018)	Birc5(1.60924994647),Tmem59(-1.54801471512),Gas1(-1.44834172018)
GO:0010857	macrophage migration	biological process	3/406	35/20960	0.02988	0.793145113043478	ENSMUSG00000000957(-1.04727424142),ENSMUSG00000020682(-1.10481739608),ENSMUSG00000035042(-1.21062016112)	Mmp14(-1.04727424142),Mmp28(-1.10481739608),Ccl5(-1.21062016112)
GO:0015194	RNA-dependent DNA biosynthetic process	biological process	4/406	61/20960	0.03048	0.80427310880829	ENSMUSG00000021958(1.3621266239),ENSMUSG00000026622(1.86361345719),ENSMUSG00000031403(1.22340537479),ENSMUSG00000041064(1.95681570775)	Pinx1(1.3621266239),Nek2(1.86361345719),Dkc1(1.22340537479),Pif1(1.95681570775)
GO:0015217	protein N-linked glycosylation	biological process	4/406	61/20960	0.03048	0.80427310880829	ENSMUSG00000013846(-1.08390692435),ENSMUSG00000032513(-1.07125200923),ENSMUSG00000036620(-1.25791217652),ENSMUSG00000042428(-1.34259757487)	St3gal1(-1.08390692435),Gorasp1(-1.07125200923),Mgat4b(-1.25791217652),Mgat3(-1.34259757487)
GO:0015651	cellular response to biotic stimulus	biological process	8/406	188/20960	0.03050	0.80427310880829	ENSMUSG00000015243(-1.53287828117),ENSMUSG00000020399(2.16446603048),ENSMUSG00000024803(1.02785345501),ENSMUSG00000035042(-1.21062016112),ENSMUSG00000039055(1.26862695507),ENSMUSG00000041133(1.01802195222),ENSMUSG00000054717(1.05553458635),ENSMUSG00000056501(-1.13357392212)	Abca1(-1.53287828117),Havcr2(2.16446603048),Ankrd1(1.02785345501),Ccl5(-1.21062016112),Eme1(1.26862695507),Smc1a(1.01802195222),Hmgb2(1.05553458635),Cebpb(-1.13357392212)
GO:0016868	regulation of Rho protein signal transduction	biological process	6/406	121/20960	0.03051	0.80427310880829	ENSMUSG00000015243(-1.53287828117),ENSMUSG00000028832(1.26803076871),ENSMUSG00000032633(-1.04326062514),ENSMUSG00000032875(-1.14912111981),ENSMUSG00000050147(-2.18941696028),ENSMUSG00000061462(-2.12404916847)	Abca1(-1.53287828117),Stmn1(1.26803076871),Flcn(-1.04326062514),Arhgef17(-1.14912111981),F2rl3(-2.18941696028),Obscn(-2.12404916847)
GO:0019203	regulation of primary metabolic process	biological process	124/406	5523/20960	0.03149	0.828675637931034	ENSMUSG00000000957(-1.04727424142),ENSMUSG00000001156(-1.06694322911),ENSMUSG00000001506(-1.17777600588),ENSMUSG00000004151(1.37109479685),ENSMUSG00000006715(1.14097583668),ENSMUSG00000007216(-1.16438170726),ENSMUSG00000007888(-1.53687254743),ENSMUSG00000015217(1.4814058562),ENSMUSG00000015243(-1.53287828117),ENSMUSG00000015312(-1.10965841039),ENSMUSG00000015709(-1.24982903581),ENSMUSG00000015846…	Mmp14(-1.04727424142),Mxd1(-1.06694322911),Col1a1(-1.17777600588),Etv1(1.37109479685),Gmnn(1.14097583668),Zfp775(-1.16438170726),Crlf1(-1.53687254743),Hmgb3(1.4814058562),Abca1(-1.53287828117),Gadd45b(-1.10965841039),Arnt2(-1.24982903581),Rxra(-1.65790819866),Brca1(1.11243059486),Birc5(1.60924994647),Etv4(1.72918102172),Uchl5(1.1595869002),Ddit4(-1.51425290102),E2f7(1.30725590452),Mknk2(-1.131929…
GO:0019531	movement of cell or subcellular component	biological process	42/406	1616/20960	0.03161	0.830401772805508	ENSMUSG00000000957(-1.04727424142),ENSMUSG00000001506(-1.17777600588),ENSMUSG00000003534(-1.11038726858),ENSMUSG00000003779(1.71059033185),ENSMUSG00000004151(1.37109479685),ENSMUSG00000012443(1.78870624355),ENSMUSG00000015647(-1.73027517778),ENSMUSG00000017724(1.72918102172),ENSMUSG00000017754(-1.04179377879),ENSMUSG00000020108(-1.51425290102),ENSMUSG00000020262(-1.54599948662),ENSMUSG00000020682…	Mmp14(-1.04727424142),Col1a1(-1.17777600588),Ddr1(-1.11038726858),Kif20a(1.71059033185),Etv1(1.37109479685),Kif11(1.78870624355),Lama5(-1.73027517778),Etv4(1.72918102172),Pltp(-1.04179377879),Ddit4(-1.51425290102),Adarb1(-1.54599948662),Mmp28(-1.10481739608),Cacna1g(-1.11506146857),Depdc1b(1.45504260373),Vegfa(-1.00884015588),Kif20b(2.07870154566),Fermt3(-1.1262477521),Tnnt2(1.88379715817),Fgf7(1…
GO:0022889	ossification	biological process	13/406	375/20960	0.03187	0.835793487972509	ENSMUSG00000000957(-1.04727424142),ENSMUSG00000001506(-1.17777600588),ENSMUSG00000020393(-1.40701178369),ENSMUSG00000020695(-1.28217766329),ENSMUSG00000023951(-1.00884015588),ENSMUSG00000027339(-2.07386573249),ENSMUSG00000030218(-1.05486234531),ENSMUSG00000031740(-1.54983452396),ENSMUSG00000032423(1.20426851967),ENSMUSG00000048546(-1.15277532763),ENSMUSG00000056501(-1.13357392212),ENSMUSG00000057…	Mmp14(-1.04727424142),Col1a1(-1.17777600588),Kremen1(-1.40701178369),Mrc2(-1.28217766329),Vegfa(-1.00884015588),Rassf2(-2.07386573249),Mgp(-1.05486234531),Mmp2(-1.54983452396),Syncrip(1.20426851967),Tob2(-1.15277532763),Cebpb(-1.13357392212),Phex(1.42574370771),Ifi204(1.03824837645)
GO:0030957	regulation of osteoclast differentiation	biological process	4/406	62/20960	0.03210	0.838551829059829	ENSMUSG00000027339(-2.07386573249),ENSMUSG00000037940(2.2600226357),ENSMUSG00000048546(-1.15277532763),ENSMUSG00000056501(-1.13357392212)	Rassf2(-2.07386573249),Inpp4b(2.2600226357),Tob2(-1.15277532763),Cebpb(-1.13357392212)
GO:0033170	regulation of cell adhesion mediated by integrin	biological process	3/406	36/20960	0.03214	0.838551829059829	ENSMUSG00000018012(-1.18227456767),ENSMUSG00000024965(-1.1262477521),ENSMUSG00000035042(-1.21062016112)	Rac3(-1.18227456767),Fermt3(-1.1262477521),Ccl5(-1.21062016112)
GO:0043522	protein-lipid complex subunit organization	biological process	3/406	36/20960	0.03214	0.838551829059829	ENSMUSG00000015243(-1.53287828117),ENSMUSG00000017754(-1.04179377879),ENSMUSG00000035722(-1.04904862689)	Abca1(-1.53287828117),Pltp(-1.04179377879),Abca7(-1.04904862689)
GO:0051766	establishment of cell polarity	biological process	6/406	123/20960	0.03268	0.851185733788396	ENSMUSG00000002055(1.21002946116),ENSMUSG00000024056(1.60740662607),ENSMUSG00000024795(2.07870154566),ENSMUSG00000032855(-1.33609169864),ENSMUSG00000035683(1.39372268829),ENSMUSG00000069910(1.51669253315)	Spag5(1.21002946116),Ndc80(1.60740662607),Kif20b(2.07870154566),Pkd1(-1.33609169864),Melk(1.39372268829),Spdl1(1.51669253315)
GO:0070990	DNA replication checkpoint	biological process	2/406	15/20960	0.03327	0.852781711409396	ENSMUSG00000042489(1.52716639049),ENSMUSG00000046591(1.33562495706)	Clspn(1.52716639049),Ticrr(1.33562495706)
GO:0004177	protein O-linked mannosylation	biological process	2/406	15/20960	0.03327	0.852781711409396	ENSMUSG00000042737(-1.2559928679),ENSMUSG00000043153(1.12703242174)	Dpm3(-1.2559928679),Ispd(1.12703242174)
GO:0004520	positive regulation of meiotic nuclear division	biological process	2/406	15/20960	0.03327	0.852781711409396	ENSMUSG00000019773(1.50053611465),ENSMUSG00000026039(1.44534100398)	Fbxo5(1.50053611465),Sgol2a(1.44534100398)
GO:0004712	regulation of centriole replication	biological process	2/406	15/20960	0.03327	0.852781711409396	ENSMUSG00000028718(1.41885508595),ENSMUSG00000109511(1.66577342376)	Stil(1.41885508595),Nup62(1.66577342376)
GO:0016776	negative regulation of kidney development	biological process	2/406	15/20960	0.03327	0.852781711409396	ENSMUSG00000026976(1.39862907988),ENSMUSG00000032633(-1.04326062514)	Pax8(1.39862907988),Flcn(-1.04326062514)
GO:0003725	GABAergic neuron differentiation	biological process	2/406	15/20960	0.03327	0.852781711409396	ENSMUSG00000018012(-1.18227456767),ENSMUSG00000041324(1.01480808918)	Rac3(-1.18227456767),Inhba(1.01480808918)
GO:0043130	positive regulation of viral release from host cell	biological process	2/406	15/20960	0.03327	0.852781711409396	ENSMUSG00000024892(-1.06070311073),ENSMUSG00000024974(1.25379008331)	Pcx(-1.06070311073),Smc3(1.25379008331)
GO:0016853	regulation of gonad development	biological process	2/406	15/20960	0.03327	0.852781711409396	ENSMUSG00000030717(1.01898808618),ENSMUSG00000035262(-1.05090642513)	Nupr1(1.01898808618),Amh(-1.05090642513)
GO:0008083	negative regulation of ATP biosynthetic process	biological process	2/406	15/20960	0.03327	0.852781711409396	ENSMUSG00000020108(-1.51425290102),ENSMUSG00000032633(-1.04326062514)	Ddit4(-1.51425290102),Flcn(-1.04326062514)
GO:0008536	protein metabolic process	biological process	120/406	5337/20960	0.03330	0.852781711409396	ENSMUSG00000000957(-1.04727424142),ENSMUSG00000001056(1.09494632233),ENSMUSG00000001403(1.65910661439),ENSMUSG00000002297(1.32828827774),ENSMUSG00000003534(-1.11038726858),ENSMUSG00000005732(1.58738162893),ENSMUSG00000006344(-2.11767055467),ENSMUSG00000007888(-1.53687254743),ENSMUSG00000013846(-1.08390692435),ENSMUSG00000015243(-1.53287828117),ENSMUSG00000015312(-1.10965841039),ENSMUSG00000015846…	Mmp14(-1.04727424142),Nhp2(1.09494632233),Ube2c(1.65910661439),Dbf4(1.32828827774),Ddr1(-1.11038726858),Ranbp1(1.58738162893),Ggt5(-2.11767055467),Crlf1(-1.53687254743),St3gal1(-1.08390692435),Abca1(-1.53287828117),Gadd45b(-1.10965841039),Rxra(-1.65790819866),Adamtsl4(-1.27751877783),Brca1(1.11243059486),Birc5(1.60924994647),Uchl5(1.1595869002),Fbxo5(1.50053611465),Ddit4(-1.51425290102),Mknk2(-1.…
GO:0016229	nucleotide metabolic process	biological process	18/406	579/20960	0.03403	0.854950817518248	ENSMUSG00000000628(-1.23118022545),ENSMUSG00000004267(-1.08252333092),ENSMUSG00000011148(-1.40057235715),ENSMUSG00000015243(-1.53287828117),ENSMUSG00000020108(-1.51425290102),ENSMUSG00000020475(-1.666687807),ENSMUSG00000021520(1.30748321968),ENSMUSG00000023951(-1.00884015588),ENSMUSG00000028980(-2.08818562782),ENSMUSG00000032633(-1.04326062514),ENSMUSG00000063694(1.01422024983),ENSMUSG00000064345…	Hk2(-1.23118022545),Eno2(-1.08252333092),Adssl1(-1.40057235715),Abca1(-1.53287828117),Ddit4(-1.51425290102),Pgam2(-1.666687807),Uqcrb(1.30748321968),Vegfa(-1.00884015588),H6pd(-2.08818562782),Flcn(-1.04326062514),Cycs(1.01422024983),mt-Nd2(1.21003175083),mt-Co2(1.19081285361),mt-Atp6(2.54885259638),mt-Nd4(1.38970973461),mt-Nd5(1.65107209322),mt-Cytb(1.72647318153),mt-Nd4l(1.41217203217)
GO:0016504	nucleic acid phosphodiester bond hydrolysis	biological process	9/406	228/20960	0.03417	0.854950817518248	ENSMUSG00000001056(1.09494632233),ENSMUSG00000006678(1.09593202225),ENSMUSG00000036698(-1.4321097301),ENSMUSG00000039001(-1.3203372871),ENSMUSG00000039055(1.26862695507),ENSMUSG00000041238(1.06682498488),ENSMUSG00000072601(-6.59571931917),ENSMUSG00000090166(-3.98885166289),ENSMUSG00000093989(1.78847503721)	Nhp2(1.09494632233),Pola1(1.09593202225),Ago2(-1.4321097301),Rps21(-1.3203372871),Eme1(1.26862695507),Rbbp8(1.06682498488),Ear1(-6.59571931917),Ear10(-3.98885166289),Rnasek(1.78847503721)
GO:0043394	collagen fibril organization	biological process	3/406	37/20960	0.03448	0.854950817518248	ENSMUSG00000001506(-1.17777600588),ENSMUSG00000026574(-1.16898364748),ENSMUSG00000036545(-1.28842546428)	Col1a1(-1.17777600588),Dpt(-1.16898364748),Adamts2(-1.28842546428)
GO:0008514	cellular response to interferon-beta	biological process	3/406	37/20960	0.03448	0.854950817518248	ENSMUSG00000026535(1.0502449632),ENSMUSG00000069874(1.16260985742),ENSMUSG00000073489(1.03824837645)	Ifi202b(1.0502449632),Irgm2(1.16260985742),Ifi204(1.03824837645)
GO:0000340	cellular localization	biological process	52/406	2084/20960	0.03454	0.854950817518248	ENSMUSG00000000628(-1.23118022545),ENSMUSG00000001506(-1.17777600588),ENSMUSG00000002055(1.21002946116),ENSMUSG00000002763(-1.01828236258),ENSMUSG00000005732(1.58738162893),ENSMUSG00000015243(-1.53287828117),ENSMUSG00000017716(1.60924994647),ENSMUSG00000018362(1.54058558094),ENSMUSG00000020802(-1.2186364172),ENSMUSG00000021958(1.3621266239),ENSMUSG00000022034(1.21826767243),ENSMUSG00000023393(-1.…	Hk2(-1.23118022545),Col1a1(-1.17777600588),Spag5(1.21002946116),Pex6(-1.01828236258),Ranbp1(1.58738162893),Abca1(-1.53287828117),Birc5(1.60924994647),Kpna2(1.54058558094),Ube2o(-1.2186364172),Pinx1(1.3621266239),Esco2(1.21826767243),Slc17a9(-1.61337430926),Cenpq(1.01161167054),Vegfa(-1.00884015588),Ndc80(1.60740662607),Kif20b(2.07870154566),Tnnt2(1.88379715817),Cenpf(2.74053877308),Fgf7(1.6910491…
GO:0000990	branching morphogenesis of an epithelial tube	biological process	7/406	158/20960	0.03454	0.854950817518248	ENSMUSG00000000957(-1.04727424142),ENSMUSG00000003534(-1.11038726858),ENSMUSG00000015647(-1.73027517778),ENSMUSG00000017724(1.72918102172),ENSMUSG00000023951(-1.00884015588),ENSMUSG00000026976(1.39862907988),ENSMUSG00000032855(-1.33609169864)	Mmp14(-1.04727424142),Ddr1(-1.11038726858),Lama5(-1.73027517778),Etv4(1.72918102172),Vegfa(-1.00884015588),Pax8(1.39862907988),Pkd1(-1.33609169864)
GO:0003988	isoprenoid metabolic process	biological process	5/406	93/20960	0.03461	0.854950817518248	ENSMUSG00000027875(-1.46379011341),ENSMUSG00000027952(1.10745669559),ENSMUSG00000043153(1.12703242174),ENSMUSG00000058258(1.80567595482),ENSMUSG00000093930(1.21796296939)	Hmgcs2(-1.46379011341),Pmvk(1.10745669559),Ispd(1.12703242174),Idi1(1.80567595482),Hmgcs1(1.21796296939)
GO:0004571	ribonucleoside triphosphate biosynthetic process	biological process	6/406	125/20960	0.03496	0.854950817518248	ENSMUSG00000000628(-1.23118022545),ENSMUSG00000004267(-1.08252333092),ENSMUSG00000020108(-1.51425290102),ENSMUSG00000020475(-1.666687807),ENSMUSG00000032633(-1.04326062514),ENSMUSG00000064357(2.54885259638)	Hk2(-1.23118022545),Eno2(-1.08252333092),Ddit4(-1.51425290102),Pgam2(-1.666687807),Flcn(-1.04326062514),mt-Atp6(2.54885259638)
GO:0008381	microtubule-based movement	biological process	9/406	229/20960	0.03499	0.854950817518248	ENSMUSG00000003779(1.71059033185),ENSMUSG00000012443(1.78870624355),ENSMUSG00000024795(2.07870154566),ENSMUSG00000028678(1.85095173015),ENSMUSG00000032254(1.93582768527),ENSMUSG00000034311(1.52324034085),ENSMUSG00000036768(1.24134824232),ENSMUSG00000045328(2.17564356103),ENSMUSG00000051378(1.59068054592)	Kif20a(1.71059033185),Kif11(1.78870624355),Kif20b(2.07870154566),Kif2c(1.85095173015),Kif23(1.93582768527),Kif4(1.52324034085),Kif15(1.24134824232),Cenpe(2.17564356103),Kif18b(1.59068054592)
GO:0008440	cellular component assembly	biological process	57/406	2318/20960	0.03508	0.854950817518248	ENSMUSG00000000957(-1.04727424142),ENSMUSG00000001403(1.65910661439),ENSMUSG00000001506(-1.17777600588),ENSMUSG00000002477(1.09627005914),ENSMUSG00000006715(1.14097583668),ENSMUSG00000012443(1.78870624355),ENSMUSG00000015243(-1.53287828117),ENSMUSG00000015647(-1.73027517778),ENSMUSG00000015846(-1.65790819866),ENSMUSG00000017716(1.60924994647),ENSMUSG00000018012(-1.18227456767),ENSMUSG00000019773(…	Mmp14(-1.04727424142),Ube2c(1.65910661439),Col1a1(-1.17777600588),Snrpd1(1.09627005914),Gmnn(1.14097583668),Kif11(1.78870624355),Abca1(-1.53287828117),Lama5(-1.73027517778),Rxra(-1.65790819866),Birc5(1.60924994647),Rac3(-1.18227456767),Fbxo5(1.50053611465),Luc7l3(1.42234908825),Trip13(1.28586405822),Vegfa(-1.00884015588),Rps14(-1.21726109256),Fermt3(-1.1262477521),Eif3a(1.01224366992),Hells(1.326…
GO:0008443	response to organic substance	biological process	66/406	2740/20960	0.03518	0.854950817518248	ENSMUSG00000000957(-1.04727424142),ENSMUSG00000001506(-1.17777600588),ENSMUSG00000005732(1.58738162893),ENSMUSG00000015243(-1.53287828117),ENSMUSG00000015709(-1.24982903581),ENSMUSG00000015846(-1.65790819866),ENSMUSG00000017146(1.11243059486),ENSMUSG00000017716(1.60924994647),ENSMUSG00000020108(-1.51425290102),ENSMUSG00000020399(2.16446603048),ENSMUSG00000020593(-1.14112545436),ENSMUSG00000020802…	Mmp14(-1.04727424142),Col1a1(-1.17777600588),Ranbp1(1.58738162893),Abca1(-1.53287828117),Arnt2(-1.24982903581),Rxra(-1.65790819866),Brca1(1.11243059486),Birc5(1.60924994647),Ddit4(-1.51425290102),Havcr2(2.16446603048),Lpin1(-1.14112545436),Ube2o(-1.2186364172),Shcbp1(1.6744984253),Vegfa(-1.00884015588),Tnfrsf25(-1.97023924971),Ankrd1(1.02785345501),Ncl(1.05014151275),Ifi202b(1.0502449632),Pax8(1.…
GO:0008821	intrinsic apoptotic signaling pathway	biological process	10/406	266/20960	0.03520	0.854950817518248	ENSMUSG00000017146(1.11243059486),ENSMUSG00000020108(-1.51425290102),ENSMUSG00000025001(1.32692555581),ENSMUSG00000028410(1.01865622736),ENSMUSG00000028914(-1.34785305041),ENSMUSG00000030717(1.01898808618),ENSMUSG00000032633(-1.04326062514),ENSMUSG00000035683(1.39372268829),ENSMUSG00000056501(-1.13357392212),ENSMUSG00000073489(1.03824837645)	Brca1(1.11243059486),Ddit4(-1.51425290102),Hells(1.32692555581),Dnaja1(1.01865622736),Casp9(-1.34785305041),Nupr1(1.01898808618),Flcn(-1.04326062514),Melk(1.39372268829),Cebpb(-1.13357392212),Ifi204(1.03824837645)
GO:0009931	regulation of macromolecule biosynthetic process	biological process	89/406	3840/20960	0.03584	0.854950817518248	ENSMUSG00000001156(-1.06694322911),ENSMUSG00000001506(-1.17777600588),ENSMUSG00000004151(1.37109479685),ENSMUSG00000006715(1.14097583668),ENSMUSG00000007216(-1.16438170726),ENSMUSG00000015217(1.4814058562),ENSMUSG00000015709(-1.24982903581),ENSMUSG00000015846(-1.65790819866),ENSMUSG00000017146(1.11243059486),ENSMUSG00000017716(1.60924994647),ENSMUSG00000017724(1.72918102172),ENSMUSG00000018189(1.…	Mxd1(-1.06694322911),Col1a1(-1.17777600588),Etv1(1.37109479685),Gmnn(1.14097583668),Zfp775(-1.16438170726),Hmgb3(1.4814058562),Arnt2(-1.24982903581),Rxra(-1.65790819866),Brca1(1.11243059486),Birc5(1.60924994647),Etv4(1.72918102172),Uchl5(1.1595869002),E2f7(1.30725590452),Mknk2(-1.13192927989),Hnrnpab(1.01196702909),Havcr2(2.16446603048),Lpin1(-1.14112545436),Ube2o(-1.2186364172),Top2a(1.121914425…
GO:0016717	regulation of catalytic activity	biological process	52/406	2091/20960	0.03638	0.854950817518248	ENSMUSG00000000957(-1.04727424142),ENSMUSG00000005732(1.58738162893),ENSMUSG00000015312(-1.10965841039),ENSMUSG00000017716(1.60924994647),ENSMUSG00000018189(1.1595869002),ENSMUSG00000020262(-1.54599948662),ENSMUSG00000021697(1.45504260373),ENSMUSG00000021811(1.08182613212),ENSMUSG00000021958(1.3621266239),ENSMUSG00000022422(1.47785247618),ENSMUSG00000023951(-1.00884015588),ENSMUSG00000026414(1.88…	Mmp14(-1.04727424142),Ranbp1(1.58738162893),Gadd45b(-1.10965841039),Birc5(1.60924994647),Uchl5(1.1595869002),Adarb1(-1.54599948662),Depdc1b(1.45504260373),Dnajc9(1.08182613212),Pinx1(1.3621266239),Dscc1(1.47785247618),Vegfa(-1.00884015588),Tnnt2(1.88379715817),Ifi202b(1.0502449632),Nek2(1.86361345719),Mastl(1.06617994088),Ralgds(-1.14374196605),Gpsm1(-1.07764007237),Knl1(1.2983257689),Rassf2(-2.0…
GO:0016885	cellular response to vascular endothelial growth factor stimulus	biological process	3/406	38/20960	0.03692	0.854950817518248	ENSMUSG00000023951(-1.00884015588),ENSMUSG00000031486(-1.25765826908),ENSMUSG00000052957(-1.44834172018)	Vegfa(-1.00884015588),Adgra2(-1.25765826908),Gas1(-1.44834172018)
GO:0030306	homeostasis of number of cells within a tissue	biological process	3/406	38/20960	0.03692	0.854950817518248	ENSMUSG00000018012(-1.18227456767),ENSMUSG00000023951(-1.00884015588),ENSMUSG00000033933(-1.32998427565)	Rac3(-1.18227456767),Vegfa(-1.00884015588),Vhl(-1.32998427565)
GO:0031432	hematopoietic progenitor cell differentiation	biological process	6/406	127/20960	0.03733	0.854950817518248	ENSMUSG00000020914(1.12191442549),ENSMUSG00000022034(1.21826767243),ENSMUSG00000023951(-1.00884015588),ENSMUSG00000032633(-1.04326062514),ENSMUSG00000036777(1.55103581329),ENSMUSG00000041324(1.01480808918)	Top2a(1.12191442549),Esco2(1.21826767243),Vegfa(-1.00884015588),Flcn(-1.04326062514),Anln(1.55103581329),Inhba(1.01480808918)
GO:0035197	RNA phosphodiester bond hydrolysis	biological process	6/406	127/20960	0.03733	0.854950817518248	ENSMUSG00000001056(1.09494632233),ENSMUSG00000036698(-1.4321097301),ENSMUSG00000039001(-1.3203372871),ENSMUSG00000072601(-6.59571931917),ENSMUSG00000090166(-3.98885166289),ENSMUSG00000093989(1.78847503721)	Nhp2(1.09494632233),Ago2(-1.4321097301),Rps21(-1.3203372871),Ear1(-6.59571931917),Ear10(-3.98885166289),Rnasek(1.78847503721)
GO:0042285	intrinsic apoptotic signaling pathway in response to DNA damage	biological process	5/406	95/20960	0.03742	0.854950817518248	ENSMUSG00000017146(1.11243059486),ENSMUSG00000020108(-1.51425290102),ENSMUSG00000028914(-1.34785305041),ENSMUSG00000030717(1.01898808618),ENSMUSG00000073489(1.03824837645)	Brca1(1.11243059486),Ddit4(-1.51425290102),Casp9(-1.34785305041),Nupr1(1.01898808618),Ifi204(1.03824837645)
GO:0043139	negative regulation of cofactor metabolic process	biological process	2/406	16/20960	0.03755	0.854950817518248	ENSMUSG00000020108(-1.51425290102),ENSMUSG00000031722(-1.05038546398)	Ddit4(-1.51425290102),Hp(-1.05038546398)
GO:0050308	negative regulation of meiotic cell cycle	biological process	2/406	16/20960	0.03755	0.854950817518248	ENSMUSG00000019773(1.50053611465),ENSMUSG00000038379(1.68107243635)	Fbxo5(1.50053611465),Ttk(1.68107243635)
GO:0042162	heterochromatin organization	biological process	2/406	16/20960	0.03755	0.854950817518248	ENSMUSG00000025001(1.32692555581),ENSMUSG00000040007(-1.18312457223)	Hells(1.32692555581),Bahd1(-1.18312457223)
GO:0140096	protein localization to chromatin	biological process	2/406	16/20960	0.03755	0.854950817518248	ENSMUSG00000022034(1.21826767243),ENSMUSG00000030867(2.06664813421)	Esco2(1.21826767243),Plk1(2.06664813421)
GO:0032451	negative regulation of molecular function	biological process	28/406	1012/20960	0.03763	0.854950817518248	ENSMUSG00000015312(-1.10965841039),ENSMUSG00000017716(1.60924994647),ENSMUSG00000018189(1.1595869002),ENSMUSG00000020262(-1.54599948662),ENSMUSG00000020399(2.16446603048),ENSMUSG00000021958(1.3621266239),ENSMUSG00000023951(-1.00884015588),ENSMUSG00000026414(1.88379715817),ENSMUSG00000026535(1.0502449632),ENSMUSG00000026622(1.86361345719),ENSMUSG00000026779(1.06617994088),ENSMUSG00000027326(1.2983…	Gadd45b(-1.10965841039),Birc5(1.60924994647),Uchl5(1.1595869002),Adarb1(-1.54599948662),Havcr2(2.16446603048),Pinx1(1.3621266239),Vegfa(-1.00884015588),Tnnt2(1.88379715817),Ifi202b(1.0502449632),Nek2(1.86361345719),Mastl(1.06617994088),Knl1(1.2983257689),Aurka(1.76269349448),Dnaja1(1.01865622736),Stmn1(1.26803076871),Sspo(-2.94663745683),Timp4(-1.52485089526),Plk1(2.06664813421),Hp(-1.05038546398…
GO:0019900	nucleoside phosphate metabolic process	biological process	18/406	587/20960	0.03809	0.854950817518248	ENSMUSG00000000628(-1.23118022545),ENSMUSG00000004267(-1.08252333092),ENSMUSG00000011148(-1.40057235715),ENSMUSG00000015243(-1.53287828117),ENSMUSG00000020108(-1.51425290102),ENSMUSG00000020475(-1.666687807),ENSMUSG00000021520(1.30748321968),ENSMUSG00000023951(-1.00884015588),ENSMUSG00000028980(-2.08818562782),ENSMUSG00000032633(-1.04326062514),ENSMUSG00000063694(1.01422024983),ENSMUSG00000064345…	Hk2(-1.23118022545),Eno2(-1.08252333092),Adssl1(-1.40057235715),Abca1(-1.53287828117),Ddit4(-1.51425290102),Pgam2(-1.666687807),Uqcrb(1.30748321968),Vegfa(-1.00884015588),H6pd(-2.08818562782),Flcn(-1.04326062514),Cycs(1.01422024983),mt-Nd2(1.21003175083),mt-Co2(1.19081285361),mt-Atp6(2.54885259638),mt-Nd4(1.38970973461),mt-Nd5(1.65107209322),mt-Cytb(1.72647318153),mt-Nd4l(1.41217203217)
GO:0001094	regulation of macromolecule metabolic process	biological process	124/406	5562/20960	0.03820	0.854950817518248	ENSMUSG00000000957(-1.04727424142),ENSMUSG00000001156(-1.06694322911),ENSMUSG00000001506(-1.17777600588),ENSMUSG00000004151(1.37109479685),ENSMUSG00000006715(1.14097583668),ENSMUSG00000007216(-1.16438170726),ENSMUSG00000007888(-1.53687254743),ENSMUSG00000015217(1.4814058562),ENSMUSG00000015312(-1.10965841039),ENSMUSG00000015709(-1.24982903581),ENSMUSG00000015846(-1.65790819866),ENSMUSG00000017146…	Mmp14(-1.04727424142),Mxd1(-1.06694322911),Col1a1(-1.17777600588),Etv1(1.37109479685),Gmnn(1.14097583668),Zfp775(-1.16438170726),Crlf1(-1.53687254743),Hmgb3(1.4814058562),Gadd45b(-1.10965841039),Arnt2(-1.24982903581),Rxra(-1.65790819866),Brca1(1.11243059486),Birc5(1.60924994647),Etv4(1.72918102172),Uchl5(1.1595869002),Ddit4(-1.51425290102),E2f7(1.30725590452),Mknk2(-1.13192927989),Adarb1(-1.54599…
GO:0003708	regulation of protein metabolic process	biological process	59/406	2424/20960	0.03831	0.854950817518248	ENSMUSG00000000957(-1.04727424142),ENSMUSG00000007888(-1.53687254743),ENSMUSG00000015312(-1.10965841039),ENSMUSG00000015846(-1.65790819866),ENSMUSG00000017146(1.11243059486),ENSMUSG00000017716(1.60924994647),ENSMUSG00000018189(1.1595869002),ENSMUSG00000020108(-1.51425290102),ENSMUSG00000020190(-1.13192927989),ENSMUSG00000020262(-1.54599948662),ENSMUSG00000020399(2.16446603048),ENSMUSG00000020844(…	Mmp14(-1.04727424142),Crlf1(-1.53687254743),Gadd45b(-1.10965841039),Rxra(-1.65790819866),Brca1(1.11243059486),Birc5(1.60924994647),Uchl5(1.1595869002),Ddit4(-1.51425290102),Mknk2(-1.13192927989),Adarb1(-1.54599948662),Havcr2(2.16446603048),Nxn(-1.04630672713),Pinx1(1.3621266239),Vegfa(-1.00884015588),Kdm4b(-1.30652821275),Rps14(-1.21726109256),Eif3a(1.01224366992),Eif5b(1.03190705583),Ncl(1.05014…
GO:0003720	endonucleolytic cleavage to generate mature 3'-end of SSU-rRNA from (SSU-rRNA, 5.8S rRNA, LSU-rRNA)	biological process	1/406	2/20960	0.03837	0.854950817518248	ENSMUSG00000039001(-1.3203372871)	Rps21(-1.3203372871)
GO:0003964	formation of cytoplasmic translation initiation complex	biological process	1/406	2/20960	0.03837	0.854950817518248	ENSMUSG00000024991(1.01224366992)	Eif3a(1.01224366992)
GO:0005127	negative regulation of type IV hypersensitivity	biological process	1/406	2/20960	0.03837	0.854950817518248	ENSMUSG00000051457(1.66720221979)	Spn(1.66720221979)
GO:0005138	regulation of tolerance induction dependent upon immune response	biological process	1/406	2/20960	0.03837	0.854950817518248	ENSMUSG00000020399(2.16446603048)	Havcr2(2.16446603048)
GO:0015174	negative regulation of hypersensitivity	biological process	1/406	2/20960	0.03837	0.854950817518248	ENSMUSG00000051457(1.66720221979)	Spn(1.66720221979)
GO:0015180	leading strand elongation	biological process	1/406	2/20960	0.03837	0.854950817518248	ENSMUSG00000006678(1.09593202225)	Pola1(1.09593202225)
GO:0015556	regulation of translational initiation by iron	biological process	1/406	2/20960	0.03837	0.854950817518248	ENSMUSG00000015846(-1.65790819866)	Rxra(-1.65790819866)
GO:0016176	asparagine catabolic process	biological process	1/406	2/20960	0.03837	0.854950817518248	ENSMUSG00000037686(-1.78801954573)	Aspg(-1.78801954573)
GO:0016215	L-serine catabolic process	biological process	1/406	2/20960	0.03837	0.854950817518248	ENSMUSG00000029597(-1.84842117743)	Sds(-1.84842117743)
GO:0016427	asparagine transport	biological process	1/406	2/20960	0.03837	0.854950817518248	ENSMUSG00000036534(-1.00691509778)	Slc38a7(-1.00691509778)
GO:0016679	female meiosis II	biological process	1/406	2/20960	0.03837	0.854950817518248	ENSMUSG00000026779(1.06617994088)	Mastl(1.06617994088)
GO:0022858	meiotic DNA double-strand break processing involved in reciprocal meiotic recombination	biological process	1/406	2/20960	0.03837	0.854950817518248	ENSMUSG00000034329(1.48698873393)	Brip1(1.48698873393)
GO:0033691	meiotic sister chromatid cohesion involved in meiosis I	biological process	1/406	2/20960	0.03837	0.854950817518248	ENSMUSG00000026039(1.44534100398)	Sgol2a(1.44534100398)
GO:0035374	coenzyme A transport	biological process	1/406	2/20960	0.03837	0.854950817518248	ENSMUSG00000002346(-1.10847302856)	Slc25a42(-1.10847302856)
GO:0048019	viral genome packaging	biological process	1/406	2/20960	0.03837	0.854950817518248	ENSMUSG00000024892(-1.06070311073)	Pcx(-1.06070311073)
GO:0050786	viral RNA genome packaging	biological process	1/406	2/20960	0.03837	0.854950817518248	ENSMUSG00000024892(-1.06070311073)	Pcx(-1.06070311073)
GO:0070181	regulation of muscle filament sliding speed	biological process	1/406	2/20960	0.03837	0.854950817518248	ENSMUSG00000026414(1.88379715817)	Tnnt2(1.88379715817)
GO:0106019	mRNA cleavage involved in gene silencing by miRNA	biological process	1/406	2/20960	0.03837	0.854950817518248	ENSMUSG00000036698(-1.4321097301)	Ago2(-1.4321097301)
GO:1990446	coenzyme A transmembrane transport	biological process	1/406	2/20960	0.03837	0.854950817518248	ENSMUSG00000002346(-1.10847302856)	Slc25a42(-1.10847302856)
GO:1990825	error-free postreplication DNA repair	biological process	1/406	2/20960	0.03837	0.854950817518248	ENSMUSG00000078923(1.14122967104)	Ube2v1(1.14122967104)
GO:0042887	vitamin K biosynthetic process	biological process	1/406	2/20960	0.03837	0.854950817518248	ENSMUSG00000096145(-1.48223849636)	Vkorc1(-1.48223849636)
GO:0043175	positive regulation of translational initiation by iron	biological process	1/406	2/20960	0.03837	0.854950817518248	ENSMUSG00000015846(-1.65790819866)	Rxra(-1.65790819866)
GO:0031406	positive regulation of ovulation	biological process	1/406	2/20960	0.03837	0.854950817518248	ENSMUSG00000041324(1.01480808918)	Inhba(1.01480808918)
GO:0003743	regulation of intestinal epithelial structure maintenance	biological process	1/406	2/20960	0.03837	0.854950817518248	ENSMUSG00000018900(-1.18115266632)	Slc22a5(-1.18115266632)
GO:0005310	secretion by lung epithelial cell involved in lung growth	biological process	1/406	2/20960	0.03837	0.854950817518248	ENSMUSG00000027208(1.69104915629)	Fgf7(1.69104915629)
GO:0033764	protein initiator methionine removal	biological process	1/406	2/20960	0.03837	0.854950817518248	ENSMUSG00000036112(1.06500828145)	Metap2(1.06500828145)
GO:0034061	synaptonemal complex disassembly	biological process	1/406	2/20960	0.03837	0.854950817518248	ENSMUSG00000030867(2.06664813421)	Plk1(2.06664813421)
GO:0042169	thyroid-stimulating hormone secretion	biological process	1/406	2/20960	0.03837	0.854950817518248	ENSMUSG00000026976(1.39862907988)	Pax8(1.39862907988)
GO:0001047	adenosine 3',5'-bisphosphate transmembrane transport	biological process	1/406	2/20960	0.03837	0.854950817518248	ENSMUSG00000002346(-1.10847302856)	Slc25a42(-1.10847302856)
GO:0008238	cellular response to vitamin E	biological process	1/406	2/20960	0.03837	0.854950817518248	ENSMUSG00000001506(-1.17777600588)	Col1a1(-1.17777600588)
GO:0042578	kidney rudiment formation	biological process	1/406	2/20960	0.03837	0.854950817518248	ENSMUSG00000026976(1.39862907988)	Pax8(1.39862907988)
GO:0003714	DCT cell differentiation	biological process	1/406	2/20960	0.03837	0.854950817518248	ENSMUSG00000026976(1.39862907988)	Pax8(1.39862907988)
GO:0016491	metanephric DCT cell differentiation	biological process	1/406	2/20960	0.03837	0.854950817518248	ENSMUSG00000026976(1.39862907988)	Pax8(1.39862907988)
GO:0000014	cellular response to leptomycin B	biological process	1/406	2/20960	0.03837	0.854950817518248	ENSMUSG00000005732(1.58738162893)	Ranbp1(1.58738162893)
GO:0000099	AMP transport	biological process	1/406	2/20960	0.03837	0.854950817518248	ENSMUSG00000002346(-1.10847302856)	Slc25a42(-1.10847302856)
GO:0000828	L-histidine transmembrane transport	biological process	1/406	2/20960	0.03837	0.854950817518248	ENSMUSG00000036534(-1.00691509778)	Slc38a7(-1.00691509778)
GO:0000832	negative regulation of protein glycosylation in Golgi	biological process	1/406	2/20960	0.03837	0.854950817518248	ENSMUSG00000028618(-1.54801471512)	Tmem59(-1.54801471512)
GO:0008121	mRNA cleavage involved in gene silencing	biological process	1/406	2/20960	0.03837	0.854950817518248	ENSMUSG00000036698(-1.4321097301)	Ago2(-1.4321097301)
GO:0008889	positive regulation of oocyte maturation	biological process	1/406	2/20960	0.03837	0.854950817518248	ENSMUSG00000027496(1.76269349448)	Aurka(1.76269349448)
GO:0015232	mesenchymal cell apoptotic process involved in metanephros development	biological process	1/406	2/20960	0.03837	0.854950817518248	ENSMUSG00000026976(1.39862907988)	Pax8(1.39862907988)
GO:0016681	regulation of mesenchymal cell apoptotic process involved in metanephros development	biological process	1/406	2/20960	0.03837	0.854950817518248	ENSMUSG00000026976(1.39862907988)	Pax8(1.39862907988)
GO:0034596	negative regulation of mesenchymal cell apoptotic process involved in metanephros development	biological process	1/406	2/20960	0.03837	0.854950817518248	ENSMUSG00000026976(1.39862907988)	Pax8(1.39862907988)
GO:0035252	regulation of engulfment of apoptotic cell	biological process	1/406	2/20960	0.03837	0.854950817518248	ENSMUSG00000035722(-1.04904862689)	Abca7(-1.04904862689)
GO:0043184	negative regulation of intracellular transport of viral material	biological process	1/406	2/20960	0.03837	0.854950817518248	ENSMUSG00000046718(-1.20747977037)	Bst2(-1.20747977037)
GO:0047134	response to leptomycin B	biological process	1/406	2/20960	0.03837	0.854950817518248	ENSMUSG00000005732(1.58738162893)	Ranbp1(1.58738162893)
GO:0050693	negative regulation of hypoxia-inducible factor-1alpha signaling pathway	biological process	1/406	2/20960	0.03837	0.854950817518248	ENSMUSG00000033933(-1.32998427565)	Vhl(-1.32998427565)
GO:0051185	regulation of phospholipid efflux	biological process	1/406	2/20960	0.03837	0.854950817518248	ENSMUSG00000035722(-1.04904862689)	Abca7(-1.04904862689)
GO:0052723	positive regulation of phospholipid efflux	biological process	1/406	2/20960	0.03837	0.854950817518248	ENSMUSG00000035722(-1.04904862689)	Abca7(-1.04904862689)
GO:0052724	negative regulation of centriole-centriole cohesion	biological process	1/406	2/20960	0.03837	0.854950817518248	ENSMUSG00000026622(1.86361345719)	Nek2(1.86361345719)
GO:0035257	regulation of sodium:potassium-exchanging ATPase activity	biological process	1/406	2/20960	0.03837	0.854950817518248	ENSMUSG00000041936(-1.11128643418)	Agrn(-1.11128643418)
GO:0030234	positive regulation of telomeric DNA binding	biological process	1/406	2/20960	0.03837	0.854950817518248	ENSMUSG00000021958(1.3621266239)	Pinx1(1.3621266239)
GO:0004896	regulation of nitrosative stress-induced intrinsic apoptotic signaling pathway	biological process	1/406	2/20960	0.03837	0.854950817518248	ENSMUSG00000028410(1.01865622736)	Dnaja1(1.01865622736)
GO:0036459	negative regulation of nitrosative stress-induced intrinsic apoptotic signaling pathway	biological process	1/406	2/20960	0.03837	0.854950817518248	ENSMUSG00000028410(1.01865622736)	Dnaja1(1.01865622736)
GO:0101005	regulation of miRNA mediated inhibition of translation	biological process	1/406	2/20960	0.03837	0.854950817518248	ENSMUSG00000036698(-1.4321097301)	Ago2(-1.4321097301)
GO:0008233	positive regulation of miRNA mediated inhibition of translation	biological process	1/406	2/20960	0.03837	0.854950817518248	ENSMUSG00000036698(-1.4321097301)	Ago2(-1.4321097301)
GO:0051879	cholangiocyte proliferation	biological process	1/406	2/20960	0.03837	0.854950817518248	ENSMUSG00000031004(2.51956327373)	Mki67(2.51956327373)
GO:0005539	negative regulation of determination of dorsal identity	biological process	1/406	2/20960	0.03837	0.854950817518248	ENSMUSG00000042901(1.11798589064)	Aida(1.11798589064)
GO:1901682	positive regulation of ubiquitin-specific protease activity	biological process	1/406	2/20960	0.03837	0.854950817518248	ENSMUSG00000064289(1.02784316018)	Tank(1.02784316018)
GO:0016835	negative regulation of hydrogen peroxide catabolic process	biological process	1/406	2/20960	0.03837	0.854950817518248	ENSMUSG00000031722(-1.05038546398)	Hp(-1.05038546398)
GO:0070491	regulation of protein geranylgeranylation	biological process	1/406	2/20960	0.03837	0.854950817518248	ENSMUSG00000041936(-1.11128643418)	Agrn(-1.11128643418)
GO:0004540	positive regulation of protein geranylgeranylation	biological process	1/406	2/20960	0.03837	0.854950817518248	ENSMUSG00000041936(-1.11128643418)	Agrn(-1.11128643418)
GO:0004003	positive regulation of histone H4-K16 acetylation	biological process	1/406	2/20960	0.03837	0.854950817518248	ENSMUSG00000017146(1.11243059486)	Brca1(1.11243059486)
GO:0004683	peptidyl-serine modification	biological process	11/406	308/20960	0.03847	0.855929460641399	ENSMUSG00000020108(-1.51425290102),ENSMUSG00000020190(-1.13192927989),ENSMUSG00000023951(-1.00884015588),ENSMUSG00000026779(1.06617994088),ENSMUSG00000027339(-2.07386573249),ENSMUSG00000027496(1.76269349448),ENSMUSG00000030867(2.06664813421),ENSMUSG00000032855(-1.33609169864),ENSMUSG00000038379(1.68107243635),ENSMUSG00000042489(1.52716639049),ENSMUSG00000089704(-1.0810736862)	Ddit4(-1.51425290102),Mknk2(-1.13192927989),Vegfa(-1.00884015588),Mastl(1.06617994088),Rassf2(-2.07386573249),Aurka(1.76269349448),Plk1(2.06664813421),Pkd1(-1.33609169864),Ttk(1.68107243635),Clspn(1.52716639049),Galnt2(-1.0810736862)
GO:0051119	protein phosphorylation	biological process	44/406	1731/20960	0.03862	0.858016098981077	ENSMUSG00000002297(1.32828827774),ENSMUSG00000003534(-1.11038726858),ENSMUSG00000007888(-1.53687254743),ENSMUSG00000013846(-1.08390692435),ENSMUSG00000015312(-1.10965841039),ENSMUSG00000017716(1.60924994647),ENSMUSG00000020108(-1.51425290102),ENSMUSG00000020190(-1.13192927989),ENSMUSG00000020262(-1.54599948662),ENSMUSG00000020399(2.16446603048),ENSMUSG00000023951(-1.00884015588),ENSMUSG0000002499…	Dbf4(1.32828827774),Ddr1(-1.11038726858),Crlf1(-1.53687254743),St3gal1(-1.08390692435),Gadd45b(-1.10965841039),Birc5(1.60924994647),Ddit4(-1.51425290102),Mknk2(-1.13192927989),Adarb1(-1.54599948662),Havcr2(2.16446603048),Vegfa(-1.00884015588),Eif3a(1.01224366992),Nek2(1.86361345719),Mastl(1.06617994088),Fgf7(1.69104915629),Rassf2(-2.07386573249),Bub1(1.46111816518),Aurka(1.76269349448),Ccna2(1.81…
GO:0000405	positive regulation of cell cycle phase transition	biological process	4/406	66/20960	0.03908	0.866973895348837	ENSMUSG00000001403(1.65910661439),ENSMUSG00000002297(1.32828827774),ENSMUSG00000017716(1.60924994647),ENSMUSG00000030680(3.33295557938)	Ube2c(1.65910661439),Dbf4(1.32828827774),Birc5(1.60924994647),Pagr1a(3.33295557938)
GO:0003847	protein localization to nucleus	biological process	9/406	234/20960	0.03928	0.870146066763425	ENSMUSG00000001506(-1.17777600588),ENSMUSG00000005732(1.58738162893),ENSMUSG00000018362(1.54058558094),ENSMUSG00000021958(1.3621266239),ENSMUSG00000030867(2.06664813421),ENSMUSG00000032633(-1.04326062514),ENSMUSG00000033933(-1.32998427565),ENSMUSG00000035722(-1.04904862689),ENSMUSG00000109511(1.66577342376)	Col1a1(-1.17777600588),Ranbp1(1.58738162893),Kpna2(1.54058558094),Pinx1(1.3621266239),Plk1(2.06664813421),Flcn(-1.04326062514),Vhl(-1.32998427565),Abca7(-1.04904862689),Nup62(1.66577342376)
GO:0003873	cholesterol efflux	biological process	3/406	39/20960	0.03944	0.872424231884058	ENSMUSG00000015243(-1.53287828117),ENSMUSG00000017754(-1.04179377879),ENSMUSG00000035722(-1.04904862689)	Abca1(-1.53287828117),Pltp(-1.04179377879),Abca7(-1.04904862689)
GO:0004075	hemopoiesis	biological process	23/406	801/20960	0.03982	0.87955522431259	ENSMUSG00000000957(-1.04727424142),ENSMUSG00000015217(1.4814058562),ENSMUSG00000020190(-1.13192927989),ENSMUSG00000020914(1.12191442549),ENSMUSG00000022034(1.21826767243),ENSMUSG00000023951(-1.00884015588),ENSMUSG00000024608(-1.21726109256),ENSMUSG00000025001(1.32692555581),ENSMUSG00000027339(-2.07386573249),ENSMUSG00000028150(-1.32129894767),ENSMUSG00000032633(-1.04326062514),ENSMUSG00000035683(…	Mmp14(-1.04727424142),Hmgb3(1.4814058562),Mknk2(-1.13192927989),Top2a(1.12191442549),Esco2(1.21826767243),Vegfa(-1.00884015588),Rps14(-1.21726109256),Hells(1.32692555581),Rassf2(-2.07386573249),Rorc(-1.32129894767),Flcn(-1.04326062514),Melk(1.39372268829),Anln(1.55103581329),Inpp4b(2.2600226357),Camk4(1.83560718371),Inhba(1.01480808918),Shb(-1.18754548657),Tob2(-1.15277532763),Spn(1.66720221979),…
GO:0004340	hematopoietic or lymphoid organ development	biological process	24/406	846/20960	0.04079	0.899041356421357	ENSMUSG00000000957(-1.04727424142),ENSMUSG00000015217(1.4814058562),ENSMUSG00000020190(-1.13192927989),ENSMUSG00000020914(1.12191442549),ENSMUSG00000022034(1.21826767243),ENSMUSG00000023951(-1.00884015588),ENSMUSG00000024608(-1.21726109256),ENSMUSG00000025001(1.32692555581),ENSMUSG00000027339(-2.07386573249),ENSMUSG00000028150(-1.32129894767),ENSMUSG00000032218(1.63344573421),ENSMUSG00000032633(-…	Mmp14(-1.04727424142),Hmgb3(1.4814058562),Mknk2(-1.13192927989),Top2a(1.12191442549),Esco2(1.21826767243),Vegfa(-1.00884015588),Rps14(-1.21726109256),Hells(1.32692555581),Rassf2(-2.07386573249),Rorc(-1.32129894767),Ccnb2(1.63344573421),Flcn(-1.04326062514),Melk(1.39372268829),Anln(1.55103581329),Inpp4b(2.2600226357),Camk4(1.83560718371),Inhba(1.01480808918),Shb(-1.18754548657),Tob2(-1.15277532763…
GO:0004396	organic cyclic compound biosynthetic process	biological process	95/406	4154/20960	0.04082	0.899041356421357	ENSMUSG00000000628(-1.23118022545),ENSMUSG00000001156(-1.06694322911),ENSMUSG00000001506(-1.17777600588),ENSMUSG00000004151(1.37109479685),ENSMUSG00000004267(-1.08252333092),ENSMUSG00000006678(1.09593202225),ENSMUSG00000006715(1.14097583668),ENSMUSG00000007216(-1.16438170726),ENSMUSG00000011148(-1.40057235715),ENSMUSG00000015217(1.4814058562),ENSMUSG00000015243(-1.53287828117),ENSMUSG00000015709(…	Hk2(-1.23118022545),Mxd1(-1.06694322911),Col1a1(-1.17777600588),Etv1(1.37109479685),Eno2(-1.08252333092),Pola1(1.09593202225),Gmnn(1.14097583668),Zfp775(-1.16438170726),Adssl1(-1.40057235715),Hmgb3(1.4814058562),Abca1(-1.53287828117),Arnt2(-1.24982903581),Rxra(-1.65790819866),Brca1(1.11243059486),Birc5(1.60924994647),Etv4(1.72918102172),Pltp(-1.04179377879),Uchl5(1.1595869002),Gtf3c6(1.5467388149…
GO:0004468	G1/S transition of mitotic cell cycle	biological process	7/406	164/20960	0.04093	0.900165115273775	ENSMUSG00000002297(1.32828827774),ENSMUSG00000005732(1.58738162893),ENSMUSG00000020185(1.30725590452),ENSMUSG00000032855(-1.33609169864),ENSMUSG00000041238(1.06682498488),ENSMUSG00000041324(1.01480808918),ENSMUSG00000078429(-1.67419267911)	Dbf4(1.32828827774),Ranbp1(1.58738162893),E2f7(1.30725590452),Pkd1(-1.33609169864),Rbbp8(1.06682498488),Inhba(1.01480808918),Ctdsp2(-1.67419267911)
GO:0004634	response to oxygen-containing compound	biological process	38/406	1467/20960	0.04147	0.910728935251799	ENSMUSG00000001506(-1.17777600588),ENSMUSG00000005732(1.58738162893),ENSMUSG00000015243(-1.53287828117),ENSMUSG00000015709(-1.24982903581),ENSMUSG00000015846(-1.65790819866),ENSMUSG00000017146(1.11243059486),ENSMUSG00000017716(1.60924994647),ENSMUSG00000020108(-1.51425290102),ENSMUSG00000020399(2.16446603048),ENSMUSG00000020593(-1.14112545436),ENSMUSG00000024793(-1.97023924971),ENSMUSG00000024803…	Col1a1(-1.17777600588),Ranbp1(1.58738162893),Abca1(-1.53287828117),Arnt2(-1.24982903581),Rxra(-1.65790819866),Brca1(1.11243059486),Birc5(1.60924994647),Ddit4(-1.51425290102),Havcr2(2.16446603048),Lpin1(-1.14112545436),Tnfrsf25(-1.97023924971),Ankrd1(1.02785345501),Ccna2(1.81432412613),Pmvk(1.10745669559),Rorc(-1.32129894767),Nasp(1.036123853),Casp9(-1.34785305041),H6pd(-2.08818562782),Timp4(-1.52…
GO:0004768	response to vitamin	biological process	5/406	98/20960	0.04189	0.912740426742532	ENSMUSG00000001506(-1.17777600588),ENSMUSG00000034329(1.48698873393),ENSMUSG00000057457(1.42574370771),ENSMUSG00000064370(1.72647318153),ENSMUSG00000093930(1.21796296939)	Col1a1(-1.17777600588),Brip1(1.48698873393),Phex(1.42574370771),mt-Cytb(1.72647318153),Hmgcs1(1.21796296939)
GO:0008420	ribosomal small subunit assembly	biological process	2/406	17/20960	0.04202	0.912740426742532	ENSMUSG00000024608(-1.21726109256),ENSMUSG00000090733(-1.58015442255)	Rps14(-1.21726109256),Rps27(-1.58015442255)
GO:0015226	glyceraldehyde-3-phosphate metabolic process	biological process	2/406	17/20960	0.04202	0.912740426742532	ENSMUSG00000020475(-1.666687807),ENSMUSG00000028980(-2.08818562782)	Pgam2(-1.666687807),H6pd(-2.08818562782)
GO:0016428	trophoblast giant cell differentiation	biological process	2/406	17/20960	0.04202	0.912740426742532	ENSMUSG00000020185(1.30725590452),ENSMUSG00000046179(1.41217227156)	E2f7(1.30725590452),E2f8(1.41217227156)
GO:0016453	positive regulation of p38MAPK cascade	biological process	2/406	17/20960	0.04202	0.912740426742532	ENSMUSG00000015312(-1.10965841039),ENSMUSG00000023951(-1.00884015588)	Gadd45b(-1.10965841039),Vegfa(-1.00884015588)
GO:0016841	regulation of telomerase RNA localization to Cajal body	biological process	2/406	17/20960	0.04202	0.912740426742532	ENSMUSG00000001056(1.09494632233),ENSMUSG00000031403(1.22340537479)	Nhp2(1.09494632233),Dkc1(1.22340537479)
GO:0019784	regulation of tyrosine phosphorylation of STAT protein	biological process	3/406	40/20960	0.04204	0.912740426742532	ENSMUSG00000007888(-1.53687254743),ENSMUSG00000027947(-1.49633704104),ENSMUSG00000035042(-1.21062016112)	Crlf1(-1.53687254743),Il6ra(-1.49633704104),Ccl5(-1.21062016112)
GO:0031013	intrinsic apoptotic signaling pathway in response to DNA damage by p53 class mediator	biological process	3/406	40/20960	0.04204	0.912740426742532	ENSMUSG00000020108(-1.51425290102),ENSMUSG00000030717(1.01898808618),ENSMUSG00000073489(1.03824837645)	Ddit4(-1.51425290102),Nupr1(1.01898808618),Ifi204(1.03824837645)
GO:0031730	regulation of hemopoiesis	biological process	12/406	352/20960	0.04251	0.919450028288543	ENSMUSG00000000957(-1.04727424142),ENSMUSG00000015217(1.4814058562),ENSMUSG00000023951(-1.00884015588),ENSMUSG00000027339(-2.07386573249),ENSMUSG00000028150(-1.32129894767),ENSMUSG00000032633(-1.04326062514),ENSMUSG00000037940(2.2600226357),ENSMUSG00000041324(1.01480808918),ENSMUSG00000044813(-1.18754548657),ENSMUSG00000048546(-1.15277532763),ENSMUSG00000054717(1.05553458635),ENSMUSG00000056501(-…	Mmp14(-1.04727424142),Hmgb3(1.4814058562),Vegfa(-1.00884015588),Rassf2(-2.07386573249),Rorc(-1.32129894767),Flcn(-1.04326062514),Inpp4b(2.2600226357),Inhba(1.01480808918),Shb(-1.18754548657),Tob2(-1.15277532763),Hmgb2(1.05553458635),Cebpb(-1.13357392212)
GO:0034594	homeostasis of number of cells	biological process	10/406	275/20960	0.04253	0.919450028288543	ENSMUSG00000018012(-1.18227456767),ENSMUSG00000018900(-1.18115266632),ENSMUSG00000023951(-1.00884015588),ENSMUSG00000024608(-1.21726109256),ENSMUSG00000027339(-2.07386573249),ENSMUSG00000032218(1.63344573421),ENSMUSG00000033933(-1.32998427565),ENSMUSG00000041324(1.01480808918),ENSMUSG00000046822(-1.26919643057),ENSMUSG00000054717(1.05553458635)	Rac3(-1.18227456767),Slc22a5(-1.18115266632),Vegfa(-1.00884015588),Rps14(-1.21726109256),Rassf2(-2.07386573249),Ccnb2(1.63344573421),Vhl(-1.32998427565),Inhba(1.01480808918),Slc39a3(-1.26919643057),Hmgb2(1.05553458635)
GO:0034711	response to lipid	biological process	25/406	893/20960	0.04255	0.919450028288543	ENSMUSG00000001506(-1.17777600588),ENSMUSG00000005732(1.58738162893),ENSMUSG00000015243(-1.53287828117),ENSMUSG00000015709(-1.24982903581),ENSMUSG00000015846(-1.65790819866),ENSMUSG00000017146(1.11243059486),ENSMUSG00000020108(-1.51425290102),ENSMUSG00000020399(2.16446603048),ENSMUSG00000024793(-1.97023924971),ENSMUSG00000024803(1.02785345501),ENSMUSG00000027715(1.81432412613),ENSMUSG00000027952(…	Col1a1(-1.17777600588),Ranbp1(1.58738162893),Abca1(-1.53287828117),Arnt2(-1.24982903581),Rxra(-1.65790819866),Brca1(1.11243059486),Ddit4(-1.51425290102),Havcr2(2.16446603048),Tnfrsf25(-1.97023924971),Ankrd1(1.02785345501),Ccna2(1.81432412613),Pmvk(1.10745669559),Rorc(-1.32129894767),Dnaja1(1.01865622736),Nasp(1.036123853),Casp9(-1.34785305041),Timp4(-1.52485089526),Pagr1a(3.33295557938),Ccl5(-1.2…
GO:0038064	embryo development	biological process	28/406	1024/20960	0.04259	0.919450028288543	ENSMUSG00000000957(-1.04727424142),ENSMUSG00000001506(-1.17777600588),ENSMUSG00000001751(-1.08229759425),ENSMUSG00000015647(-1.73027517778),ENSMUSG00000015709(-1.24982903581),ENSMUSG00000015846(-1.65790819866),ENSMUSG00000017146(1.11243059486),ENSMUSG00000020185(1.30725590452),ENSMUSG00000020914(1.12191442549),ENSMUSG00000023951(-1.00884015588),ENSMUSG00000024795(2.07870154566),ENSMUSG00000025348…	Mmp14(-1.04727424142),Col1a1(-1.17777600588),Naglu(-1.08229759425),Lama5(-1.73027517778),Arnt2(-1.24982903581),Rxra(-1.65790819866),Brca1(1.11243059486),E2f7(1.30725590452),Top2a(1.12191442549),Vegfa(-1.00884015588),Kif20b(2.07870154566),Itga7(-1.34260758646),Nek2(1.86361345719),Pax8(1.39862907988),Mbnl1(1.0100027558),Nasp(1.036123853),Nsdhl(1.59374298808),Cenpu(1.40304579927),Mmp2(-1.54983452396…
GO:0042030	glycolytic process	biological process	4/406	68/20960	0.04287	0.924187584745763	ENSMUSG00000000628(-1.23118022545),ENSMUSG00000004267(-1.08252333092),ENSMUSG00000020108(-1.51425290102),ENSMUSG00000020475(-1.666687807)	Hk2(-1.23118022545),Eno2(-1.08252333092),Ddit4(-1.51425290102),Pgam2(-1.666687807)
GO:0042910	peptide biosynthetic process	biological process	19/406	638/20960	0.04318	0.9295576022567	ENSMUSG00000001056(1.09494632233),ENSMUSG00000006344(-2.11767055467),ENSMUSG00000015846(-1.65790819866),ENSMUSG00000020190(-1.13192927989),ENSMUSG00000024608(-1.21726109256),ENSMUSG00000024991(1.01224366992),ENSMUSG00000026083(1.03190705583),ENSMUSG00000026234(1.05014151275),ENSMUSG00000031029(-1.34171278753),ENSMUSG00000032423(1.20426851967),ENSMUSG00000036572(1.56191096958),ENSMUSG00000036698(-…	Nhp2(1.09494632233),Ggt5(-2.11767055467),Rxra(-1.65790819866),Mknk2(-1.13192927989),Rps14(-1.21726109256),Eif3a(1.01224366992),Eif5b(1.03190705583),Ncl(1.05014151275),Eif3f(-1.34171278753),Syncrip(1.20426851967),Upf3b(1.56191096958),Ago2(-1.4321097301),Fau(-1.00246394275),Rps21(-1.3203372871),Rpl22l1(-1.56367103565),Ticrr(1.33562495706),Nsun3(-1.99291971476),Rpl39(-1.69935139588),Rps27(-1.5801544…
GO:0043141	embryonic placenta development	biological process	5/406	99/20960	0.04344	0.931214494382022	ENSMUSG00000020185(1.30725590452),ENSMUSG00000031349(1.59374298808),ENSMUSG00000032855(-1.33609169864),ENSMUSG00000046179(1.41217227156),ENSMUSG00000056501(-1.13357392212)	E2f7(1.30725590452),Nsdhl(1.59374298808),Pkd1(-1.33609169864),E2f8(1.41217227156),Cebpb(-1.13357392212)
GO:0055131	mesonephric epithelium development	biological process	5/406	99/20960	0.04344	0.931214494382022	ENSMUSG00000007888(-1.53687254743),ENSMUSG00000015647(-1.73027517778),ENSMUSG00000023951(-1.00884015588),ENSMUSG00000026976(1.39862907988),ENSMUSG00000032855(-1.33609169864)	Crlf1(-1.53687254743),Lama5(-1.73027517778),Vegfa(-1.00884015588),Pax8(1.39862907988),Pkd1(-1.33609169864)
GO:0070697	mesonephric tubule development	biological process	5/406	99/20960	0.04344	0.931214494382022	ENSMUSG00000007888(-1.53687254743),ENSMUSG00000015647(-1.73027517778),ENSMUSG00000023951(-1.00884015588),ENSMUSG00000026976(1.39862907988),ENSMUSG00000032855(-1.33609169864)	Crlf1(-1.53687254743),Lama5(-1.73027517778),Vegfa(-1.00884015588),Pax8(1.39862907988),Pkd1(-1.33609169864)
GO:0086007	cellular nitrogen compound biosynthetic process	biological process	104/406	4608/20960	0.04420	0.946177559607293	ENSMUSG00000000628(-1.23118022545),ENSMUSG00000001056(1.09494632233),ENSMUSG00000001156(-1.06694322911),ENSMUSG00000001506(-1.17777600588),ENSMUSG00000004151(1.37109479685),ENSMUSG00000004267(-1.08252333092),ENSMUSG00000006344(-2.11767055467),ENSMUSG00000006678(1.09593202225),ENSMUSG00000006715(1.14097583668),ENSMUSG00000007216(-1.16438170726),ENSMUSG00000011148(-1.40057235715),ENSMUSG00000015217…	Hk2(-1.23118022545),Nhp2(1.09494632233),Mxd1(-1.06694322911),Col1a1(-1.17777600588),Etv1(1.37109479685),Eno2(-1.08252333092),Ggt5(-2.11767055467),Pola1(1.09593202225),Gmnn(1.14097583668),Zfp775(-1.16438170726),Adssl1(-1.40057235715),Hmgb3(1.4814058562),Abca1(-1.53287828117),Arnt2(-1.24982903581),Rxra(-1.65790819866),Brca1(1.11243059486),Birc5(1.60924994647),Etv4(1.72918102172),Uchl5(1.1595869002)…
GO:0097100	spliceosomal complex assembly	biological process	3/406	41/20960	0.04473	0.954844741258741	ENSMUSG00000002477(1.09627005914),ENSMUSG00000020863(1.42234908825),ENSMUSG00000027763(1.0100027558)	Snrpd1(1.09627005914),Luc7l3(1.42234908825),Mbnl1(1.0100027558)
GO:0098519	negative regulation of viral genome replication	biological process	3/406	41/20960	0.04473	0.954844741258741	ENSMUSG00000024691(1.23881696671),ENSMUSG00000035042(-1.21062016112),ENSMUSG00000046718(-1.20747977037)	Fam111a(1.23881696671),Ccl5(-1.21062016112),Bst2(-1.20747977037)
GO:1901474	ATP generation from ADP	biological process	4/406	69/20960	0.04484	0.955856033519553	ENSMUSG00000000628(-1.23118022545),ENSMUSG00000004267(-1.08252333092),ENSMUSG00000020108(-1.51425290102),ENSMUSG00000020475(-1.666687807)	Hk2(-1.23118022545),Eno2(-1.08252333092),Ddit4(-1.51425290102),Pgam2(-1.666687807)
GO:0043167	regulation of morphogenesis of an epithelium	biological process	5/406	100/20960	0.04503	0.958567489539749	ENSMUSG00000015846(-1.65790819866),ENSMUSG00000017724(1.72918102172),ENSMUSG00000023951(-1.00884015588),ENSMUSG00000026976(1.39862907988),ENSMUSG00000027208(1.69104915629)	Rxra(-1.65790819866),Etv4(1.72918102172),Vegfa(-1.00884015588),Pax8(1.39862907988),Fgf7(1.69104915629)
GO:0060589	cellular process involved in reproduction in multicellular organism	biological process	14/406	436/20960	0.04579	0.973329016393442	ENSMUSG00000019773(1.50053611465),ENSMUSG00000021569(1.28586405822),ENSMUSG00000026039(1.44534100398),ENSMUSG00000026779(1.06617994088),ENSMUSG00000027496(1.76269349448),ENSMUSG00000028389(1.00596343401),ENSMUSG00000030867(2.06664813421),ENSMUSG00000033952(1.79015229178),ENSMUSG00000034329(1.48698873393),ENSMUSG00000035262(-1.05090642513),ENSMUSG00000038379(1.68107243635),ENSMUSG00000041324(1.014…	Fbxo5(1.50053611465),Trip13(1.28586405822),Sgol2a(1.44534100398),Mastl(1.06617994088),Aurka(1.76269349448),Zfp37(1.00596343401),Plk1(2.06664813421),Aspm(1.79015229178),Brip1(1.48698873393),Amh(-1.05090642513),Ttk(1.68107243635),Inhba(1.01480808918),Shb(-1.18754548657),Hmgb2(1.05553458635)
GO:0051213	monosaccharide metabolic process	biological process	9/406	241/20960	0.04587	0.973329016393442	ENSMUSG00000000628(-1.23118022545),ENSMUSG00000020475(-1.666687807),ENSMUSG00000024892(-1.06070311073),ENSMUSG00000026773(-1.51913906931),ENSMUSG00000028150(-1.32129894767),ENSMUSG00000028980(-2.08818562782),ENSMUSG00000029597(-1.84842117743),ENSMUSG00000037306(-1.00109454419),ENSMUSG00000038886(-1.18028257951)	Hk2(-1.23118022545),Pgam2(-1.666687807),Pcx(-1.06070311073),Pfkfb3(-1.51913906931),Rorc(-1.32129894767),H6pd(-2.08818562782),Sds(-1.84842117743),Man1c1(-1.00109454419),Man2a2(-1.18028257951)
GO:0061134	pseudouridine synthesis	biological process	2/406	18/20960	0.04668	0.973329016393442	ENSMUSG00000001056(1.09494632233),ENSMUSG00000031403(1.22340537479)	Nhp2(1.09494632233),Dkc1(1.22340537479)
GO:0015145	N-glycan processing	biological process	2/406	18/20960	0.04668	0.973329016393442	ENSMUSG00000037306(-1.00109454419),ENSMUSG00000038886(-1.18028257951)	Man1c1(-1.00109454419),Man2a2(-1.18028257951)
GO:0016301	positive regulation of cell adhesion mediated by integrin	biological process	2/406	18/20960	0.04668	0.973329016393442	ENSMUSG00000018012(-1.18227456767),ENSMUSG00000035042(-1.21062016112)	Rac3(-1.18227456767),Ccl5(-1.21062016112)
GO:0070011	response to glucagon	biological process	2/406	18/20960	0.04668	0.973329016393442	ENSMUSG00000027715(1.81432412613),ENSMUSG00000064370(1.72647318153)	Ccna2(1.81432412613),mt-Cytb(1.72647318153)
GO:0000993	negative regulation of Rho protein signal transduction	biological process	2/406	18/20960	0.04668	0.973329016393442	ENSMUSG00000028832(1.26803076871),ENSMUSG00000032633(-1.04326062514)	Stmn1(1.26803076871),Flcn(-1.04326062514)
GO:0016866	protein heterotrimerization	biological process	2/406	18/20960	0.04668	0.973329016393442	ENSMUSG00000001506(-1.17777600588),ENSMUSG00000109511(1.66577342376)	Col1a1(-1.17777600588),Nup62(1.66577342376)
GO:0008081	hepatocyte proliferation	biological process	2/406	18/20960	0.04668	0.973329016393442	ENSMUSG00000031004(2.51956327373),ENSMUSG00000056501(-1.13357392212)	Mki67(2.51956327373),Cebpb(-1.13357392212)
GO:0015149	epithelial cell proliferation involved in liver morphogenesis	biological process	2/406	18/20960	0.04668	0.973329016393442	ENSMUSG00000031004(2.51956327373),ENSMUSG00000056501(-1.13357392212)	Mki67(2.51956327373),Cebpb(-1.13357392212)
GO:0050840	RNA localization to Cajal body	biological process	2/406	18/20960	0.04668	0.973329016393442	ENSMUSG00000001056(1.09494632233),ENSMUSG00000031403(1.22340537479)	Nhp2(1.09494632233),Dkc1(1.22340537479)
GO:0003836	telomerase RNA localization to Cajal body	biological process	2/406	18/20960	0.04668	0.973329016393442	ENSMUSG00000001056(1.09494632233),ENSMUSG00000031403(1.22340537479)	Nhp2(1.09494632233),Dkc1(1.22340537479)
GO:0003896	telomerase RNA localization	biological process	2/406	18/20960	0.04668	0.973329016393442	ENSMUSG00000001056(1.09494632233),ENSMUSG00000031403(1.22340537479)	Nhp2(1.09494632233),Dkc1(1.22340537479)
GO:0003918	RNA localization to nucleus	biological process	2/406	18/20960	0.04668	0.973329016393442	ENSMUSG00000001056(1.09494632233),ENSMUSG00000031403(1.22340537479)	Nhp2(1.09494632233),Dkc1(1.22340537479)
GO:0003985	positive regulation of macrophage migration	biological process	2/406	18/20960	0.04668	0.973329016393442	ENSMUSG00000000957(-1.04727424142),ENSMUSG00000035042(-1.21062016112)	Mmp14(-1.04727424142),Ccl5(-1.21062016112)
GO:0004331	cholesterol transport	biological process	4/406	70/20960	0.04686	0.974419863760218	ENSMUSG00000015243(-1.53287828117),ENSMUSG00000017754(-1.04179377879),ENSMUSG00000023832(1.36037357566),ENSMUSG00000035722(-1.04904862689)	Abca1(-1.53287828117),Pltp(-1.04179377879),Acat2(1.36037357566),Abca7(-1.04904862689)
GO:0004582	regulation of stem cell proliferation	biological process	4/406	70/20960	0.04686	0.974419863760218	ENSMUSG00000023951(-1.00884015588),ENSMUSG00000033952(1.79015229178),ENSMUSG00000054717(1.05553458635),ENSMUSG00000079092(1.53121544541)	Vegfa(-1.00884015588),Aspm(1.79015229178),Hmgb2(1.05553458635),Prl2c2(1.53121544541)
GO:0004897	positive regulation of stem cell proliferation	biological process	3/406	42/20960	0.04751	0.986592013605442	ENSMUSG00000023951(-1.00884015588),ENSMUSG00000033952(1.79015229178),ENSMUSG00000079092(1.53121544541)	Vegfa(-1.00884015588),Aspm(1.79015229178),Prl2c2(1.53121544541)
GO:0008865	regulation of cellular macromolecule biosynthetic process	biological process	86/406	3748/20960	0.04799	0.995205665760869	ENSMUSG00000001156(-1.06694322911),ENSMUSG00000001506(-1.17777600588),ENSMUSG00000004151(1.37109479685),ENSMUSG00000006715(1.14097583668),ENSMUSG00000007216(-1.16438170726),ENSMUSG00000015217(1.4814058562),ENSMUSG00000015709(-1.24982903581),ENSMUSG00000015846(-1.65790819866),ENSMUSG00000017146(1.11243059486),ENSMUSG00000017716(1.60924994647),ENSMUSG00000017724(1.72918102172),ENSMUSG00000018189(1.…	Mxd1(-1.06694322911),Col1a1(-1.17777600588),Etv1(1.37109479685),Gmnn(1.14097583668),Zfp775(-1.16438170726),Hmgb3(1.4814058562),Arnt2(-1.24982903581),Rxra(-1.65790819866),Brca1(1.11243059486),Birc5(1.60924994647),Etv4(1.72918102172),Uchl5(1.1595869002),E2f7(1.30725590452),Mknk2(-1.13192927989),Hnrnpab(1.01196702909),Havcr2(2.16446603048),Lpin1(-1.14112545436),Ube2o(-1.2186364172),Top2a(1.121914425…
GO:0015057	DNA damage checkpoint	biological process	5/406	102/20960	0.04832	1	ENSMUSG00000017146(1.11243059486),ENSMUSG00000030867(2.06664813421),ENSMUSG00000039055(1.26862695507),ENSMUSG00000041238(1.06682498488),ENSMUSG00000042489(1.52716639049)	Brca1(1.11243059486),Plk1(2.06664813421),Eme1(1.26862695507),Rbbp8(1.06682498488),Clspn(1.52716639049)
GO:0019158	apoptotic signaling pathway	biological process	17/406	563/20960	0.04841	1	ENSMUSG00000017146(1.11243059486),ENSMUSG00000020108(-1.51425290102),ENSMUSG00000020190(-1.13192927989),ENSMUSG00000024793(-1.97023924971),ENSMUSG00000025001(1.32692555581),ENSMUSG00000028410(1.01865622736),ENSMUSG00000028914(-1.34785305041),ENSMUSG00000030717(1.01898808618),ENSMUSG00000032633(-1.04326062514),ENSMUSG00000033933(-1.32998427565),ENSMUSG00000035683(1.39372268829),ENSMUSG00000041324(…	Brca1(1.11243059486),Ddit4(-1.51425290102),Mknk2(-1.13192927989),Tnfrsf25(-1.97023924971),Hells(1.32692555581),Dnaja1(1.01865622736),Casp9(-1.34785305041),Nupr1(1.01898808618),Flcn(-1.04326062514),Vhl(-1.32998427565),Melk(1.39372268829),Inhba(1.01480808918),Spn(1.66720221979),Dedd2(-1.57278473742),Hmgb2(1.05553458635),Cebpb(-1.13357392212),Ifi204(1.03824837645)
GO:0030492	sterol transport	biological process	4/406	71/20960	0.04893	1	ENSMUSG00000015243(-1.53287828117),ENSMUSG00000017754(-1.04179377879),ENSMUSG00000023832(1.36037357566),ENSMUSG00000035722(-1.04904862689)	Abca1(-1.53287828117),Pltp(-1.04179377879),Acat2(1.36037357566),Abca7(-1.04904862689)
GO:0033300	organophosphate metabolic process	biological process	26/406	950/20960	0.04902	1	ENSMUSG00000000628(-1.23118022545),ENSMUSG00000004267(-1.08252333092),ENSMUSG00000011148(-1.40057235715),ENSMUSG00000015243(-1.53287828117),ENSMUSG00000020108(-1.51425290102),ENSMUSG00000020475(-1.666687807),ENSMUSG00000021520(1.30748321968),ENSMUSG00000023951(-1.00884015588),ENSMUSG00000026773(-1.51913906931),ENSMUSG00000027952(1.10745669559),ENSMUSG00000028980(-2.08818562782),ENSMUSG00000032594…	Hk2(-1.23118022545),Eno2(-1.08252333092),Adssl1(-1.40057235715),Abca1(-1.53287828117),Ddit4(-1.51425290102),Pgam2(-1.666687807),Uqcrb(1.30748321968),Vegfa(-1.00884015588),Pfkfb3(-1.51913906931),Pmvk(1.10745669559),H6pd(-2.08818562782),Ip6k1(-1.26711170323),Flcn(-1.04326062514),Gdpd5(-1.40077392496),Inpp4b(2.2600226357),Dpm3(-1.2559928679),Phex(1.42574370771),Cds2(-1.0694639775),Cycs(1.01422024983…
GO:0034186	nucleoside triphosphate biosynthetic process	biological process	6/406	136/20960	0.04927	1	ENSMUSG00000000628(-1.23118022545),ENSMUSG00000004267(-1.08252333092),ENSMUSG00000020108(-1.51425290102),ENSMUSG00000020475(-1.666687807),ENSMUSG00000032633(-1.04326062514),ENSMUSG00000064357(2.54885259638)	Hk2(-1.23118022545),Eno2(-1.08252333092),Ddit4(-1.51425290102),Pgam2(-1.666687807),Flcn(-1.04326062514),mt-Atp6(2.54885259638)
GO:0035515	mesonephros development	biological process	5/406	103/20960	0.05002	1	ENSMUSG00000007888(-1.53687254743),ENSMUSG00000015647(-1.73027517778),ENSMUSG00000023951(-1.00884015588),ENSMUSG00000026976(1.39862907988),ENSMUSG00000032855(-1.33609169864)	Crlf1(-1.53687254743),Lama5(-1.73027517778),Vegfa(-1.00884015588),Pax8(1.39862907988),Pkd1(-1.33609169864)
GO:0036374	positive regulation of apoptotic process	biological process	16/406	524/20960	0.05013	1	ENSMUSG00000015312(-1.10965841039),ENSMUSG00000015850(-1.27751877783),ENSMUSG00000020914(1.12191442549),ENSMUSG00000024803(1.02785345501),ENSMUSG00000027339(-2.07386573249),ENSMUSG00000028410(1.01865622736),ENSMUSG00000028914(-1.34785305041),ENSMUSG00000030717(1.01898808618),ENSMUSG00000032633(-1.04326062514),ENSMUSG00000035042(-1.21062016112),ENSMUSG00000035683(1.39372268829),ENSMUSG00000040093(…	Gadd45b(-1.10965841039),Adamtsl4(-1.27751877783),Top2a(1.12191442549),Ankrd1(1.02785345501),Rassf2(-2.07386573249),Dnaja1(1.01865622736),Casp9(-1.34785305041),Nupr1(1.01898808618),Flcn(-1.04326062514),Ccl5(-1.21062016112),Melk(1.39372268829),Bmf(-1.33638242713),Inhba(1.01480808918),Agrn(-1.11128643418),Dedd2(-1.57278473742),Cycs(1.01422024983)
GO:0044323	NLS-bearing protein import into nucleus	biological process	2/406	19/20960	0.05152	1	ENSMUSG00000018362(1.54058558094),ENSMUSG00000033933(-1.32998427565)	Kpna2(1.54058558094),Vhl(-1.32998427565)
GO:0046870	regulation of sister chromatid cohesion	biological process	2/406	19/20960	0.05152	1	ENSMUSG00000026039(1.44534100398),ENSMUSG00000027379(1.46111816518)	Sgol2a(1.44534100398),Bub1(1.46111816518)
GO:0051425	response to follicle-stimulating hormone	biological process	2/406	19/20960	0.05152	1	ENSMUSG00000041324(1.01480808918),ENSMUSG00000093930(1.21796296939)	Inhba(1.01480808918),Hmgcs1(1.21796296939)
GO:0055056	plasma lipoprotein particle assembly	biological process	2/406	19/20960	0.05152	1	ENSMUSG00000015243(-1.53287828117),ENSMUSG00000035722(-1.04904862689)	Abca1(-1.53287828117),Abca7(-1.04904862689)
GO:0061505	positive regulation of meiotic cell cycle	biological process	2/406	19/20960	0.05152	1	ENSMUSG00000019773(1.50053611465),ENSMUSG00000026039(1.44534100398)	Fbxo5(1.50053611465),Sgol2a(1.44534100398)
GO:0102343	metanephric nephron tubule development	biological process	2/406	19/20960	0.05152	1	ENSMUSG00000026976(1.39862907988),ENSMUSG00000032855(-1.33609169864)	Pax8(1.39862907988),Pkd1(-1.33609169864)
GO:0102344	cholesterol metabolic process	biological process	5/406	104/20960	0.05175	1	ENSMUSG00000015243(-1.53287828117),ENSMUSG00000027875(-1.46379011341),ENSMUSG00000027952(1.10745669559),ENSMUSG00000031349(1.59374298808),ENSMUSG00000093930(1.21796296939)	Abca1(-1.53287828117),Hmgcs2(-1.46379011341),Pmvk(1.10745669559),Nsdhl(1.59374298808),Hmgcs1(1.21796296939)
GO:0102345	regulation of metabolic process	biological process	131/406	5979/20960	0.05280	1	ENSMUSG00000000628(-1.23118022545),ENSMUSG00000000957(-1.04727424142),ENSMUSG00000001156(-1.06694322911),ENSMUSG00000001506(-1.17777600588),ENSMUSG00000004151(1.37109479685),ENSMUSG00000006715(1.14097583668),ENSMUSG00000007216(-1.16438170726),ENSMUSG00000007888(-1.53687254743),ENSMUSG00000015217(1.4814058562),ENSMUSG00000015243(-1.53287828117),ENSMUSG00000015312(-1.10965841039),ENSMUSG00000015709…	Hk2(-1.23118022545),Mmp14(-1.04727424142),Mxd1(-1.06694322911),Col1a1(-1.17777600588),Etv1(1.37109479685),Gmnn(1.14097583668),Zfp775(-1.16438170726),Crlf1(-1.53687254743),Hmgb3(1.4814058562),Abca1(-1.53287828117),Gadd45b(-1.10965841039),Arnt2(-1.24982903581),Rxra(-1.65790819866),Brca1(1.11243059486),Birc5(1.60924994647),Etv4(1.72918102172),Uchl5(1.1595869002),Ddit4(-1.51425290102),E2f7(1.30725590…
GO:0016799	telomere maintenance via telomere lengthening	biological process	4/406	73/20960	0.05322	1	ENSMUSG00000021958(1.3621266239),ENSMUSG00000026622(1.86361345719),ENSMUSG00000031403(1.22340537479),ENSMUSG00000041064(1.95681570775)	Pinx1(1.3621266239),Nek2(1.86361345719),Dkc1(1.22340537479),Pif1(1.95681570775)
GO:0140103	nephron tubule morphogenesis	biological process	4/406	73/20960	0.05322	1	ENSMUSG00000015647(-1.73027517778),ENSMUSG00000023951(-1.00884015588),ENSMUSG00000026976(1.39862907988),ENSMUSG00000032855(-1.33609169864)	Lama5(-1.73027517778),Vegfa(-1.00884015588),Pax8(1.39862907988),Pkd1(-1.33609169864)
GO:0008022	alcohol biosynthetic process	biological process	5/406	105/20960	0.05351	1	ENSMUSG00000027875(-1.46379011341),ENSMUSG00000027952(1.10745669559),ENSMUSG00000031349(1.59374298808),ENSMUSG00000032594(-1.26711170323),ENSMUSG00000093930(1.21796296939)	Hmgcs2(-1.46379011341),Pmvk(1.10745669559),Nsdhl(1.59374298808),Ip6k1(-1.26711170323),Hmgcs1(1.21796296939)
GO:0005355	positive regulation of programmed cell death	biological process	16/406	530/20960	0.05444	1	ENSMUSG00000015312(-1.10965841039),ENSMUSG00000015850(-1.27751877783),ENSMUSG00000020914(1.12191442549),ENSMUSG00000024803(1.02785345501),ENSMUSG00000027339(-2.07386573249),ENSMUSG00000028410(1.01865622736),ENSMUSG00000028914(-1.34785305041),ENSMUSG00000030717(1.01898808618),ENSMUSG00000032633(-1.04326062514),ENSMUSG00000035042(-1.21062016112),ENSMUSG00000035683(1.39372268829),ENSMUSG00000040093(…	Gadd45b(-1.10965841039),Adamtsl4(-1.27751877783),Top2a(1.12191442549),Ankrd1(1.02785345501),Rassf2(-2.07386573249),Dnaja1(1.01865622736),Casp9(-1.34785305041),Nupr1(1.01898808618),Flcn(-1.04326062514),Ccl5(-1.21062016112),Melk(1.39372268829),Bmf(-1.33638242713),Inhba(1.01480808918),Agrn(-1.11128643418),Dedd2(-1.57278473742),Cycs(1.01422024983)
GO:0019200	peptidyl-serine phosphorylation	biological process	10/406	288/20960	0.05487	1	ENSMUSG00000020108(-1.51425290102),ENSMUSG00000020190(-1.13192927989),ENSMUSG00000023951(-1.00884015588),ENSMUSG00000026779(1.06617994088),ENSMUSG00000027339(-2.07386573249),ENSMUSG00000027496(1.76269349448),ENSMUSG00000030867(2.06664813421),ENSMUSG00000032855(-1.33609169864),ENSMUSG00000038379(1.68107243635),ENSMUSG00000042489(1.52716639049)	Ddit4(-1.51425290102),Mknk2(-1.13192927989),Vegfa(-1.00884015588),Mastl(1.06617994088),Rassf2(-2.07386573249),Aurka(1.76269349448),Plk1(2.06664813421),Pkd1(-1.33609169864),Ttk(1.68107243635),Clspn(1.52716639049)
GO:0070840	regulation of cellular biosynthetic process	biological process	91/406	4017/20960	0.05510	1	ENSMUSG00000001156(-1.06694322911),ENSMUSG00000001506(-1.17777600588),ENSMUSG00000004151(1.37109479685),ENSMUSG00000006715(1.14097583668),ENSMUSG00000007216(-1.16438170726),ENSMUSG00000015217(1.4814058562),ENSMUSG00000015243(-1.53287828117),ENSMUSG00000015709(-1.24982903581),ENSMUSG00000015846(-1.65790819866),ENSMUSG00000017146(1.11243059486),ENSMUSG00000017716(1.60924994647),ENSMUSG00000017724(1…	Mxd1(-1.06694322911),Col1a1(-1.17777600588),Etv1(1.37109479685),Gmnn(1.14097583668),Zfp775(-1.16438170726),Hmgb3(1.4814058562),Abca1(-1.53287828117),Arnt2(-1.24982903581),Rxra(-1.65790819866),Brca1(1.11243059486),Birc5(1.60924994647),Etv4(1.72918102172),Uchl5(1.1595869002),Ddit4(-1.51425290102),E2f7(1.30725590452),Mknk2(-1.13192927989),Hnrnpab(1.01196702909),Havcr2(2.16446603048),Lpin1(-1.1411254…
GO:0004518	regulation of biosynthetic process	biological process	92/406	4067/20960	0.05546	1	ENSMUSG00000001156(-1.06694322911),ENSMUSG00000001506(-1.17777600588),ENSMUSG00000004151(1.37109479685),ENSMUSG00000006715(1.14097583668),ENSMUSG00000007216(-1.16438170726),ENSMUSG00000015217(1.4814058562),ENSMUSG00000015243(-1.53287828117),ENSMUSG00000015709(-1.24982903581),ENSMUSG00000015846(-1.65790819866),ENSMUSG00000017146(1.11243059486),ENSMUSG00000017716(1.60924994647),ENSMUSG00000017724(1…	Mxd1(-1.06694322911),Col1a1(-1.17777600588),Etv1(1.37109479685),Gmnn(1.14097583668),Zfp775(-1.16438170726),Hmgb3(1.4814058562),Abca1(-1.53287828117),Arnt2(-1.24982903581),Rxra(-1.65790819866),Brca1(1.11243059486),Birc5(1.60924994647),Etv4(1.72918102172),Uchl5(1.1595869002),Ddit4(-1.51425290102),E2f7(1.30725590452),Mknk2(-1.13192927989),Hnrnpab(1.01196702909),Havcr2(2.16446603048),Lpin1(-1.1411254…
GO:0016836	cleavage involved in rRNA processing	biological process	2/406	20/20960	0.05653	1	ENSMUSG00000001056(1.09494632233),ENSMUSG00000039001(-1.3203372871)	Nhp2(1.09494632233),Rps21(-1.3203372871)
GO:0008134	calcium-dependent cell-cell adhesion via plasma membrane cell adhesion molecules	biological process	2/406	20/20960	0.05653	1	ENSMUSG00000000325(-1.19873279614),ENSMUSG00000102428(3.30932262576)	Arvcf(-1.19873279614),Pcdhga12(3.30932262576)
GO:0008234	protein mannosylation	biological process	2/406	20/20960	0.05653	1	ENSMUSG00000042737(-1.2559928679),ENSMUSG00000043153(1.12703242174)	Dpm3(-1.2559928679),Ispd(1.12703242174)
GO:0004012	lymph vessel morphogenesis	biological process	2/406	20/20960	0.05653	1	ENSMUSG00000023951(-1.00884015588),ENSMUSG00000032855(-1.33609169864)	Vegfa(-1.00884015588),Pkd1(-1.33609169864)
GO:0005540	negative regulation of T cell apoptotic process	biological process	2/406	20/20960	0.05653	1	ENSMUSG00000033933(-1.32998427565),ENSMUSG00000035042(-1.21062016112)	Vhl(-1.32998427565),Ccl5(-1.21062016112)
GO:0004672	liver morphogenesis	biological process	2/406	20/20960	0.05653	1	ENSMUSG00000031004(2.51956327373),ENSMUSG00000056501(-1.13357392212)	Mki67(2.51956327373),Cebpb(-1.13357392212)
GO:0016772	positive regulation of branching involved in ureteric bud morphogenesis	biological process	2/406	20/20960	0.05653	1	ENSMUSG00000023951(-1.00884015588),ENSMUSG00000026976(1.39862907988)	Vegfa(-1.00884015588),Pax8(1.39862907988)
GO:0019783	mammary gland development	biological process	6/406	141/20960	0.05682	1	ENSMUSG00000000628(-1.23118022545),ENSMUSG00000003534(-1.11038726858),ENSMUSG00000017724(1.72918102172),ENSMUSG00000023951(-1.00884015588),ENSMUSG00000056501(-1.13357392212),ENSMUSG00000064354(1.19081285361)	Hk2(-1.23118022545),Ddr1(-1.11038726858),Etv4(1.72918102172),Vegfa(-1.00884015588),Cebpb(-1.13357392212),mt-Co2(1.19081285361)
GO:0003726	assembly of actomyosin apparatus involved in cytokinesis	biological process	1/406	3/20960	0.05700	1	ENSMUSG00000032254(1.93582768527)	Kif23(1.93582768527)
GO:0003941	actomyosin contractile ring assembly	biological process	1/406	3/20960	0.05700	1	ENSMUSG00000032254(1.93582768527)	Kif23(1.93582768527)
GO:0004082	preantral ovarian follicle growth	biological process	1/406	3/20960	0.05700	1	ENSMUSG00000035262(-1.05090642513)	Amh(-1.05090642513)
GO:0004345	regulation of type IV hypersensitivity	biological process	1/406	3/20960	0.05700	1	ENSMUSG00000051457(1.66720221979)	Spn(1.66720221979)
GO:0004452	blastocyst hatching	biological process	1/406	3/20960	0.05700	1	ENSMUSG00000041238(1.06682498488)	Rbbp8(1.06682498488)
GO:0004605	Mullerian duct regression	biological process	1/406	3/20960	0.05700	1	ENSMUSG00000035262(-1.05090642513)	Amh(-1.05090642513)
GO:0004619	tRNA wobble cytosine modification	biological process	1/406	3/20960	0.05700	1	ENSMUSG00000050312(-1.99291971476)	Nsun3(-1.99291971476)
GO:0004886	immunoglobulin biosynthetic process	biological process	1/406	3/20960	0.05700	1	ENSMUSG00000089704(-1.0810736862)	Galnt2(-1.0810736862)
GO:0008142	tolerance induction dependent upon immune response	biological process	1/406	3/20960	0.05700	1	ENSMUSG00000020399(2.16446603048)	Havcr2(2.16446603048)
GO:0008332	negative regulation of response to tumor cell	biological process	1/406	3/20960	0.05700	1	ENSMUSG00000020399(2.16446603048)	Havcr2(2.16446603048)
GO:0008428	negative regulation of immune response to tumor cell	biological process	1/406	3/20960	0.05700	1	ENSMUSG00000020399(2.16446603048)	Havcr2(2.16446603048)
GO:0008454	negative regulation of natural killer cell mediated immune response to tumor cell	biological process	1/406	3/20960	0.05700	1	ENSMUSG00000020399(2.16446603048)	Havcr2(2.16446603048)
GO:0009374	negative regulation of natural killer cell mediated cytotoxicity directed against tumor cell target	biological process	1/406	3/20960	0.05700	1	ENSMUSG00000020399(2.16446603048)	Havcr2(2.16446603048)
GO:0015183	tRNA export from nucleus	biological process	1/406	3/20960	0.05700	1	ENSMUSG00000068882(1.12459231979)	Ssb(1.12459231979)
GO:0015186	traversing start control point of mitotic cell cycle	biological process	1/406	3/20960	0.05700	1	ENSMUSG00000002297(1.32828827774)	Dbf4(1.32828827774)
GO:0015440	branched-chain amino acid transport	biological process	1/406	3/20960	0.05700	1	ENSMUSG00000036534(-1.00691509778)	Slc38a7(-1.00691509778)
GO:0015616	protein import into peroxisome matrix, translocation	biological process	1/406	3/20960	0.05700	1	ENSMUSG00000002763(-1.01828236258)	Pex6(-1.01828236258)
GO:0016262	isopentenyl diphosphate biosynthetic process, mevalonate pathway	biological process	1/406	3/20960	0.05700	1	ENSMUSG00000027952(1.10745669559)	Pmvk(1.10745669559)
GO:0017116	striatal medium spiny neuron differentiation	biological process	1/406	3/20960	0.05700	1	ENSMUSG00000041324(1.01480808918)	Inhba(1.01480808918)
GO:0018812	spinal cord ventral commissure morphogenesis	biological process	1/406	3/20960	0.05700	1	ENSMUSG00000020262(-1.54599948662)	Adarb1(-1.54599948662)
GO:0030172	establishment or maintenance of microtubule cytoskeleton polarity	biological process	1/406	3/20960	0.05700	1	ENSMUSG00000028678(1.85095173015)	Kif2c(1.85095173015)
GO:0030298	regulation of interleukin-3 production	biological process	1/406	3/20960	0.05700	1	ENSMUSG00000020399(2.16446603048)	Havcr2(2.16446603048)
GO:0033220	regulation of muscle filament sliding	biological process	1/406	3/20960	0.05700	1	ENSMUSG00000026414(1.88379715817)	Tnnt2(1.88379715817)
GO:0034597	hatching	biological process	1/406	3/20960	0.05700	1	ENSMUSG00000041238(1.06682498488)	Rbbp8(1.06682498488)
GO:0043262	oxidative single-stranded RNA demethylation	biological process	1/406	3/20960	0.05700	1	ENSMUSG00000042650(-1.04389003253)	Alkbh5(-1.04389003253)
GO:0045155	VEGF-activated platelet-derived growth factor receptor signaling pathway	biological process	1/406	3/20960	0.05700	1	ENSMUSG00000023951(-1.00884015588)	Vegfa(-1.00884015588)
GO:0046538	positive regulation of cell proliferation by VEGF-activated platelet derived growth factor receptor ...	biological process	1/406	3/20960	0.05700	1	ENSMUSG00000023951(-1.00884015588)	Vegfa(-1.00884015588)
GO:0050508	vitamin E metabolic process	biological process	1/406	3/20960	0.05700	1	ENSMUSG00000017754(-1.04179377879)	Pltp(-1.04179377879)
GO:0050692	'de novo' AMP biosynthetic process	biological process	1/406	3/20960	0.05700	1	ENSMUSG00000011148(-1.40057235715)	Adssl1(-1.40057235715)
GO:0070644	tooth eruption	biological process	1/406	3/20960	0.05700	1	ENSMUSG00000001506(-1.17777600588)	Col1a1(-1.17777600588)
GO:0086056	actomyosin contractile ring organization	biological process	1/406	3/20960	0.05700	1	ENSMUSG00000032254(1.93582768527)	Kif23(1.93582768527)
GO:0043177	negative regulation of B cell differentiation	biological process	1/406	3/20960	0.05700	1	ENSMUSG00000015217(1.4814058562)	Hmgb3(1.4814058562)
GO:0043395	positive regulation of centriole replication	biological process	1/406	3/20960	0.05700	1	ENSMUSG00000109511(1.66577342376)	Nup62(1.66577342376)
GO:0048027	multi-layer follicle stage	biological process	1/406	3/20960	0.05700	1	ENSMUSG00000035262(-1.05090642513)	Amh(-1.05090642513)
GO:0004386	negative regulation of protein glycosylation	biological process	1/406	3/20960	0.05700	1	ENSMUSG00000028618(-1.54801471512)	Tmem59(-1.54801471512)
GO:0042826	regulation of ovulation	biological process	1/406	3/20960	0.05700	1	ENSMUSG00000041324(1.01480808918)	Inhba(1.01480808918)
GO:0005201	regulation of thrombin-activated receptor signaling pathway	biological process	1/406	3/20960	0.05700	1	ENSMUSG00000028832(1.26803076871)	Stmn1(1.26803076871)
GO:0016773	negative regulation of thrombin-activated receptor signaling pathway	biological process	1/406	3/20960	0.05700	1	ENSMUSG00000028832(1.26803076871)	Stmn1(1.26803076871)
GO:0008194	regulation of centromeric sister chromatid cohesion	biological process	1/406	3/20960	0.05700	1	ENSMUSG00000026039(1.44534100398)	Sgol2a(1.44534100398)
GO:0051184	DNA replication preinitiation complex assembly	biological process	1/406	3/20960	0.05700	1	ENSMUSG00000006715(1.14097583668)	Gmnn(1.14097583668)
GO:0016788	cellular response to luteinizing hormone stimulus	biological process	1/406	3/20960	0.05700	1	ENSMUSG00000027715(1.81432412613)	Ccna2(1.81432412613)
GO:0015101	tRNA-containing ribonucleoprotein complex export from nucleus	biological process	1/406	3/20960	0.05700	1	ENSMUSG00000068882(1.12459231979)	Ssb(1.12459231979)
GO:0070006	granulocyte colony-stimulating factor production	biological process	1/406	3/20960	0.05700	1	ENSMUSG00000020399(2.16446603048)	Havcr2(2.16446603048)
GO:0003678	regulation of granulocyte colony-stimulating factor production	biological process	1/406	3/20960	0.05700	1	ENSMUSG00000020399(2.16446603048)	Havcr2(2.16446603048)
GO:0030246	organism emergence from protective structure	biological process	1/406	3/20960	0.05700	1	ENSMUSG00000041238(1.06682498488)	Rbbp8(1.06682498488)
GO:0008237	negative regulation of transcription involved in G1/S transition of mitotic cell cycle	biological process	1/406	3/20960	0.05700	1	ENSMUSG00000020185(1.30725590452)	E2f7(1.30725590452)
GO:0000991	regulation of mesenchymal cell apoptotic process involved in nephron morphogenesis	biological process	1/406	3/20960	0.05700	1	ENSMUSG00000026976(1.39862907988)	Pax8(1.39862907988)
GO:0004019	negative regulation of mesenchymal cell apoptotic process involved in nephron morphogenesis	biological process	1/406	3/20960	0.05700	1	ENSMUSG00000026976(1.39862907988)	Pax8(1.39862907988)
GO:0004067	positive regulation of mesenchymal to epithelial transition involved in metanephros morphogenesis	biological process	1/406	3/20960	0.05700	1	ENSMUSG00000026976(1.39862907988)	Pax8(1.39862907988)
GO:0004572	distal tubule morphogenesis	biological process	1/406	3/20960	0.05700	1	ENSMUSG00000032855(-1.33609169864)	Pkd1(-1.33609169864)
GO:0004794	metanephric proximal tubule development	biological process	1/406	3/20960	0.05700	1	ENSMUSG00000032855(-1.33609169864)	Pkd1(-1.33609169864)
GO:0004915	metanephric nephron tubule formation	biological process	1/406	3/20960	0.05700	1	ENSMUSG00000026976(1.39862907988)	Pax8(1.39862907988)
GO:0005290	intracellular transport of virus	biological process	1/406	3/20960	0.05700	1	ENSMUSG00000046718(-1.20747977037)	Bst2(-1.20747977037)
GO:0015182	regulation of establishment of blood-brain barrier	biological process	1/406	3/20960	0.05700	1	ENSMUSG00000031486(-1.25765826908)	Adgra2(-1.25765826908)
GO:0015228	regulation of protein glycosylation in Golgi	biological process	1/406	3/20960	0.05700	1	ENSMUSG00000028618(-1.54801471512)	Tmem59(-1.54801471512)
GO:0016900	mesenchymal cell apoptotic process involved in nephron morphogenesis	biological process	1/406	3/20960	0.05700	1	ENSMUSG00000026976(1.39862907988)	Pax8(1.39862907988)
GO:0016920	regulation of intracellular transport of viral material	biological process	1/406	3/20960	0.05700	1	ENSMUSG00000046718(-1.20747977037)	Bst2(-1.20747977037)
GO:0017057	positive regulation of lymphangiogenesis	biological process	1/406	3/20960	0.05700	1	ENSMUSG00000023951(-1.00884015588)	Vegfa(-1.00884015588)
GO:0019981	negative regulation of cellular respiration	biological process	1/406	3/20960	0.05700	1	ENSMUSG00000032633(-1.04326062514)	Flcn(-1.04326062514)
GO:0031726	regulation of post-translational protein modification	biological process	1/406	3/20960	0.05700	1	ENSMUSG00000032633(-1.04326062514)	Flcn(-1.04326062514)
GO:0031729	negative regulation of post-translational protein modification	biological process	1/406	3/20960	0.05700	1	ENSMUSG00000032633(-1.04326062514)	Flcn(-1.04326062514)
GO:0033677	negative regulation of meiotic cell cycle phase transition	biological process	1/406	3/20960	0.05700	1	ENSMUSG00000038379(1.68107243635)	Ttk(1.68107243635)
GO:0035800	regulation of hypoxia-inducible factor-1alpha signaling pathway	biological process	1/406	3/20960	0.05700	1	ENSMUSG00000033933(-1.32998427565)	Vhl(-1.32998427565)
GO:0038062	response to sodium phosphate	biological process	1/406	3/20960	0.05700	1	ENSMUSG00000057457(1.42574370771)	Phex(1.42574370771)
GO:0038191	negative regulation of somatic stem cell population maintenance	biological process	1/406	3/20960	0.05700	1	ENSMUSG00000026976(1.39862907988)	Pax8(1.39862907988)
GO:0043183	response to insulin-like growth factor stimulus	biological process	1/406	3/20960	0.05700	1	ENSMUSG00000057457(1.42574370771)	Phex(1.42574370771)
GO:0044378	intrinsic apoptotic signaling pathway in response to nitrosative stress	biological process	1/406	3/20960	0.05700	1	ENSMUSG00000028410(1.01865622736)	Dnaja1(1.01865622736)
GO:0047057	double-strand break repair involved in meiotic recombination	biological process	1/406	3/20960	0.05700	1	ENSMUSG00000034329(1.48698873393)	Brip1(1.48698873393)
GO:0047389	negative regulation of female gonad development	biological process	1/406	3/20960	0.05700	1	ENSMUSG00000035262(-1.05090642513)	Amh(-1.05090642513)
GO:0070699	regulation of hydrogen peroxide catabolic process	biological process	1/406	3/20960	0.05700	1	ENSMUSG00000031722(-1.05038546398)	Hp(-1.05038546398)
GO:0071077	regulation of DNA topoisomerase (ATP-hydrolyzing) activity	biological process	1/406	3/20960	0.05700	1	ENSMUSG00000034906(1.25839536458)	Ncaph(1.25839536458)
GO:0080122	positive regulation of DNA topoisomerase (ATP-hydrolyzing) activity	biological process	1/406	3/20960	0.05700	1	ENSMUSG00000034906(1.25839536458)	Ncaph(1.25839536458)
GO:0086059	regulation of immunological synapse formation	biological process	1/406	3/20960	0.05700	1	ENSMUSG00000020399(2.16446603048)	Havcr2(2.16446603048)
GO:0098808	positive regulation of thyroid hormone generation	biological process	1/406	3/20960	0.05700	1	ENSMUSG00000026976(1.39862907988)	Pax8(1.39862907988)
GO:0106017	negative regulation of double-strand break repair via nonhomologous end joining	biological process	1/406	3/20960	0.05700	1	ENSMUSG00000022516(-1.21086670885)	Nudt16l1(-1.21086670885)
GO:1990698	regulation of cell cycle G1/S phase transition	biological process	5/406	107/20960	0.05714	1	ENSMUSG00000002297(1.32828827774),ENSMUSG00000020185(1.30725590452),ENSMUSG00000030680(3.33295557938),ENSMUSG00000032855(-1.33609169864),ENSMUSG00000078429(-1.67419267911)	Dbf4(1.32828827774),E2f7(1.30725590452),Pagr1a(3.33295557938),Pkd1(-1.33609169864),Ctdsp2(-1.67419267911)
GO:0003676	signal transduction in response to DNA damage	biological process	4/406	75/20960	0.05771	1	ENSMUSG00000020185(1.30725590452),ENSMUSG00000024803(1.02785345501),ENSMUSG00000028914(-1.34785305041),ENSMUSG00000041133(1.01802195222)	E2f7(1.30725590452),Ankrd1(1.02785345501),Casp9(-1.34785305041),Smc1a(1.01802195222)
GO:0001098	ADP metabolic process	biological process	4/406	75/20960	0.05771	1	ENSMUSG00000000628(-1.23118022545),ENSMUSG00000004267(-1.08252333092),ENSMUSG00000020108(-1.51425290102),ENSMUSG00000020475(-1.666687807)	Hk2(-1.23118022545),Eno2(-1.08252333092),Ddit4(-1.51425290102),Pgam2(-1.666687807)
GO:0001099	positive regulation of viral process	biological process	4/406	75/20960	0.05771	1	ENSMUSG00000020262(-1.54599948662),ENSMUSG00000020914(1.12191442549),ENSMUSG00000024892(-1.06070311073),ENSMUSG00000024974(1.25379008331)	Adarb1(-1.54599948662),Top2a(1.12191442549),Pcx(-1.06070311073),Smc3(1.25379008331)
GO:0005092	muscle tissue morphogenesis	biological process	4/406	75/20960	0.05771	1	ENSMUSG00000015846(-1.65790819866),ENSMUSG00000020262(-1.54599948662),ENSMUSG00000024803(1.02785345501),ENSMUSG00000026414(1.88379715817)	Rxra(-1.65790819866),Adarb1(-1.54599948662),Ankrd1(1.02785345501),Tnnt2(1.88379715817)
GO:0015923	nephron epithelium morphogenesis	biological process	4/406	75/20960	0.05771	1	ENSMUSG00000015647(-1.73027517778),ENSMUSG00000023951(-1.00884015588),ENSMUSG00000026976(1.39862907988),ENSMUSG00000032855(-1.33609169864)	Lama5(-1.73027517778),Vegfa(-1.00884015588),Pax8(1.39862907988),Pkd1(-1.33609169864)
GO:0019894	translation	biological process	18/406	619/20960	0.05791	1	ENSMUSG00000001056(1.09494632233),ENSMUSG00000015846(-1.65790819866),ENSMUSG00000020190(-1.13192927989),ENSMUSG00000024608(-1.21726109256),ENSMUSG00000024991(1.01224366992),ENSMUSG00000026083(1.03190705583),ENSMUSG00000026234(1.05014151275),ENSMUSG00000031029(-1.34171278753),ENSMUSG00000032423(1.20426851967),ENSMUSG00000036572(1.56191096958),ENSMUSG00000036698(-1.4321097301),ENSMUSG00000038274(-1…	Nhp2(1.09494632233),Rxra(-1.65790819866),Mknk2(-1.13192927989),Rps14(-1.21726109256),Eif3a(1.01224366992),Eif5b(1.03190705583),Ncl(1.05014151275),Eif3f(-1.34171278753),Syncrip(1.20426851967),Upf3b(1.56191096958),Ago2(-1.4321097301),Fau(-1.00246394275),Rps21(-1.3203372871),Rpl22l1(-1.56367103565),Ticrr(1.33562495706),Nsun3(-1.99291971476),Rpl39(-1.69935139588),Rps27(-1.58015442255)
GO:0004559	secondary alcohol metabolic process	biological process	5/406	108/20960	0.05901	1	ENSMUSG00000015243(-1.53287828117),ENSMUSG00000027875(-1.46379011341),ENSMUSG00000027952(1.10745669559),ENSMUSG00000031349(1.59374298808),ENSMUSG00000093930(1.21796296939)	Abca1(-1.53287828117),Hmgcs2(-1.46379011341),Pmvk(1.10745669559),Nsdhl(1.59374298808),Hmgcs1(1.21796296939)
GO:0043142	regulation of nucleobase-containing compound metabolic process	biological process	88/406	3885/20960	0.05917	1	ENSMUSG00000001156(-1.06694322911),ENSMUSG00000001506(-1.17777600588),ENSMUSG00000004151(1.37109479685),ENSMUSG00000006715(1.14097583668),ENSMUSG00000007216(-1.16438170726),ENSMUSG00000015217(1.4814058562),ENSMUSG00000015243(-1.53287828117),ENSMUSG00000015709(-1.24982903581),ENSMUSG00000015846(-1.65790819866),ENSMUSG00000017146(1.11243059486),ENSMUSG00000017716(1.60924994647),ENSMUSG00000017724(1…	Mxd1(-1.06694322911),Col1a1(-1.17777600588),Etv1(1.37109479685),Gmnn(1.14097583668),Zfp775(-1.16438170726),Hmgb3(1.4814058562),Abca1(-1.53287828117),Arnt2(-1.24982903581),Rxra(-1.65790819866),Brca1(1.11243059486),Birc5(1.60924994647),Etv4(1.72918102172),Uchl5(1.1595869002),Ddit4(-1.51425290102),E2f7(1.30725590452),Hnrnpab(1.01196702909),Havcr2(2.16446603048),Pgam2(-1.666687807),Lpin1(-1.141125454…
GO:0004519	tyrosine phosphorylation of STAT protein	biological process	3/406	46/20960	0.05941	1	ENSMUSG00000007888(-1.53687254743),ENSMUSG00000027947(-1.49633704104),ENSMUSG00000035042(-1.21062016112)	Crlf1(-1.53687254743),Il6ra(-1.49633704104),Ccl5(-1.21062016112)
GO:0044877	DNA duplex unwinding	biological process	3/406	46/20960	0.05941	1	ENSMUSG00000005410(1.55079788751),ENSMUSG00000034329(1.48698873393),ENSMUSG00000041064(1.95681570775)	Mcm5(1.55079788751),Brip1(1.48698873393),Pif1(1.95681570775)
GO:0003677	negative regulation of Ras protein signal transduction	biological process	3/406	46/20960	0.05941	1	ENSMUSG00000028832(1.26803076871),ENSMUSG00000032633(-1.04326062514),ENSMUSG00000109511(1.66577342376)	Stmn1(1.26803076871),Flcn(-1.04326062514),Nup62(1.66577342376)
GO:0003854	regulation of telomere maintenance	biological process	4/406	76/20960	0.06003	1	ENSMUSG00000021958(1.3621266239),ENSMUSG00000026622(1.86361345719),ENSMUSG00000031403(1.22340537479),ENSMUSG00000041064(1.95681570775)	Pinx1(1.3621266239),Nek2(1.86361345719),Dkc1(1.22340537479),Pif1(1.95681570775)
GO:0008191	renal tubule morphogenesis	biological process	4/406	76/20960	0.06003	1	ENSMUSG00000015647(-1.73027517778),ENSMUSG00000023951(-1.00884015588),ENSMUSG00000026976(1.39862907988),ENSMUSG00000032855(-1.33609169864)	Lama5(-1.73027517778),Vegfa(-1.00884015588),Pax8(1.39862907988),Pkd1(-1.33609169864)
GO:0003684	positive regulation of lipid localization	biological process	4/406	76/20960	0.06003	1	ENSMUSG00000015243(-1.53287828117),ENSMUSG00000017754(-1.04179377879),ENSMUSG00000023832(1.36037357566),ENSMUSG00000035722(-1.04904862689)	Abca1(-1.53287828117),Pltp(-1.04179377879),Acat2(1.36037357566),Abca7(-1.04904862689)
GO:0061650	regulation of cellular amide metabolic process	biological process	11/406	333/20960	0.06070	1	ENSMUSG00000015846(-1.65790819866),ENSMUSG00000020190(-1.13192927989),ENSMUSG00000020475(-1.666687807),ENSMUSG00000024608(-1.21726109256),ENSMUSG00000026083(1.03190705583),ENSMUSG00000026234(1.05014151275),ENSMUSG00000032423(1.20426851967),ENSMUSG00000035722(-1.04904862689),ENSMUSG00000036572(1.56191096958),ENSMUSG00000036698(-1.4321097301),ENSMUSG00000050312(-1.99291971476)	Rxra(-1.65790819866),Mknk2(-1.13192927989),Pgam2(-1.666687807),Rps14(-1.21726109256),Eif5b(1.03190705583),Ncl(1.05014151275),Syncrip(1.20426851967),Abca7(-1.04904862689),Upf3b(1.56191096958),Ago2(-1.4321097301),Nsun3(-1.99291971476)
GO:0061631	cardiovascular system development	biological process	18/406	623/20960	0.06082	1	ENSMUSG00000000957(-1.04727424142),ENSMUSG00000001506(-1.17777600588),ENSMUSG00000015846(-1.65790819866),ENSMUSG00000017146(1.11243059486),ENSMUSG00000020185(1.30725590452),ENSMUSG00000020844(-1.04630672713),ENSMUSG00000023951(-1.00884015588),ENSMUSG00000026234(1.05014151275),ENSMUSG00000031349(1.59374298808),ENSMUSG00000031486(-1.25765826908),ENSMUSG00000031740(-1.54983452396),ENSMUSG00000032633…	Mmp14(-1.04727424142),Col1a1(-1.17777600588),Rxra(-1.65790819866),Brca1(1.11243059486),E2f7(1.30725590452),Nxn(-1.04630672713),Vegfa(-1.00884015588),Ncl(1.05014151275),Nsdhl(1.59374298808),Adgra2(-1.25765826908),Mmp2(-1.54983452396),Flcn(-1.04326062514),Pkd1(-1.33609169864),Vhl(-1.32998427565),Rnh1(-1.39282721531),Shb(-1.18754548657),E2f8(1.41217227156),Prl2c2(1.53121544541)
GO:0001069	establishment or maintenance of cell polarity	biological process	7/406	180/20960	0.06157	1	ENSMUSG00000002055(1.21002946116),ENSMUSG00000024056(1.60740662607),ENSMUSG00000024795(2.07870154566),ENSMUSG00000028678(1.85095173015),ENSMUSG00000032855(-1.33609169864),ENSMUSG00000035683(1.39372268829),ENSMUSG00000069910(1.51669253315)	Spag5(1.21002946116),Ndc80(1.60740662607),Kif20b(2.07870154566),Kif2c(1.85095173015),Pkd1(-1.33609169864),Melk(1.39372268829),Spdl1(1.51669253315)
GO:0003830	regulation of symbiosis, encompassing mutualism through parasitism	biological process	7/406	180/20960	0.06157	1	ENSMUSG00000020262(-1.54599948662),ENSMUSG00000020914(1.12191442549),ENSMUSG00000024691(1.23881696671),ENSMUSG00000024892(-1.06070311073),ENSMUSG00000024974(1.25379008331),ENSMUSG00000035042(-1.21062016112),ENSMUSG00000046718(-1.20747977037)	Adarb1(-1.54599948662),Top2a(1.12191442549),Fam111a(1.23881696671),Pcx(-1.06070311073),Smc3(1.25379008331),Ccl5(-1.21062016112),Bst2(-1.20747977037)
GO:0004344	establishment of mitotic spindle orientation	biological process	2/406	21/20960	0.06170	1	ENSMUSG00000024056(1.60740662607),ENSMUSG00000069910(1.51669253315)	Ndc80(1.60740662607),Spdl1(1.51669253315)
GO:0004631	negative regulation of telomere maintenance via telomerase	biological process	2/406	21/20960	0.06170	1	ENSMUSG00000021958(1.3621266239),ENSMUSG00000041064(1.95681570775)	Pinx1(1.3621266239),Pif1(1.95681570775)
GO:0004736	modulation by host of viral process	biological process	2/406	21/20960	0.06170	1	ENSMUSG00000024892(-1.06070311073),ENSMUSG00000024974(1.25379008331)	Pcx(-1.06070311073),Smc3(1.25379008331)
GO:0008112	mammary gland alveolus development	biological process	2/406	21/20960	0.06170	1	ENSMUSG00000003534(-1.11038726858),ENSMUSG00000023951(-1.00884015588)	Ddr1(-1.11038726858),Vegfa(-1.00884015588)
GO:0015190	positive regulation of mesonephros development	biological process	2/406	21/20960	0.06170	1	ENSMUSG00000023951(-1.00884015588),ENSMUSG00000026976(1.39862907988)	Vegfa(-1.00884015588),Pax8(1.39862907988)
GO:0015191	mammary gland lobule development	biological process	2/406	21/20960	0.06170	1	ENSMUSG00000003534(-1.11038726858),ENSMUSG00000023951(-1.00884015588)	Ddr1(-1.11038726858),Vegfa(-1.00884015588)
GO:0015658	positive regulation of transcription from RNA polymerase II promoter involved in cellular response t...	biological process	2/406	21/20960	0.06170	1	ENSMUSG00000015846(-1.65790819866),ENSMUSG00000023951(-1.00884015588)	Rxra(-1.65790819866),Vegfa(-1.00884015588)
GO:0016316	regulation of hematopoietic progenitor cell differentiation	biological process	2/406	21/20960	0.06170	1	ENSMUSG00000023951(-1.00884015588),ENSMUSG00000032633(-1.04326062514)	Vegfa(-1.00884015588),Flcn(-1.04326062514)
GO:0033678	negative regulation of ATP metabolic process	biological process	2/406	21/20960	0.06170	1	ENSMUSG00000020108(-1.51425290102),ENSMUSG00000032633(-1.04326062514)	Ddit4(-1.51425290102),Flcn(-1.04326062514)
GO:0033680	skin development	biological process	9/406	256/20960	0.06237	1	ENSMUSG00000001506(-1.17777600588),ENSMUSG00000015647(-1.73027517778),ENSMUSG00000027208(1.69104915629),ENSMUSG00000028832(1.26803076871),ENSMUSG00000029135(-1.20095173947),ENSMUSG00000031349(1.59374298808),ENSMUSG00000032855(-1.33609169864),ENSMUSG00000036545(-1.28842546428),ENSMUSG00000041324(1.01480808918)	Col1a1(-1.17777600588),Lama5(-1.73027517778),Fgf7(1.69104915629),Stmn1(1.26803076871),Fosl2(-1.20095173947),Nsdhl(1.59374298808),Pkd1(-1.33609169864),Adamts2(-1.28842546428),Inhba(1.01480808918)
GO:0033682	nephron morphogenesis	biological process	4/406	77/20960	0.06239	1	ENSMUSG00000015647(-1.73027517778),ENSMUSG00000023951(-1.00884015588),ENSMUSG00000026976(1.39862907988),ENSMUSG00000032855(-1.33609169864)	Lama5(-1.73027517778),Vegfa(-1.00884015588),Pax8(1.39862907988),Pkd1(-1.33609169864)
GO:0033925	regulation of transcription from RNA polymerase II promoter in response to stress	biological process	3/406	47/20960	0.06259	1	ENSMUSG00000023951(-1.00884015588),ENSMUSG00000033933(-1.32998427565),ENSMUSG00000056501(-1.13357392212)	Vegfa(-1.00884015588),Vhl(-1.32998427565),Cebpb(-1.13357392212)
GO:0034899	negative regulation of small GTPase mediated signal transduction	biological process	3/406	47/20960	0.06259	1	ENSMUSG00000028832(1.26803076871),ENSMUSG00000032633(-1.04326062514),ENSMUSG00000109511(1.66577342376)	Stmn1(1.26803076871),Flcn(-1.04326062514),Nup62(1.66577342376)
GO:0043865	positive regulation of transcription, DNA-templated	biological process	34/406	1335/20960	0.06270	1	ENSMUSG00000001506(-1.17777600588),ENSMUSG00000004151(1.37109479685),ENSMUSG00000015709(-1.24982903581),ENSMUSG00000015846(-1.65790819866),ENSMUSG00000017146(1.11243059486),ENSMUSG00000017724(1.72918102172),ENSMUSG00000020185(1.30725590452),ENSMUSG00000020358(1.01196702909),ENSMUSG00000020914(1.12191442549),ENSMUSG00000021714(1.24142795532),ENSMUSG00000022360(1.04501123308),ENSMUSG00000023951(-1.…	Col1a1(-1.17777600588),Etv1(1.37109479685),Arnt2(-1.24982903581),Rxra(-1.65790819866),Brca1(1.11243059486),Etv4(1.72918102172),E2f7(1.30725590452),Hnrnpab(1.01196702909),Top2a(1.12191442549),Cenpk(1.24142795532),Atad2(1.04501123308),Vegfa(-1.00884015588),Ankrd1(1.02785345501),Ncl(1.05014151275),Pax8(1.39862907988),Fgf7(1.69104915629),Ccna2(1.81432412613),Rorc(-1.32129894767),Dnajc2(1.04457027229)…
GO:0046817	positive regulation of nucleic acid-templated transcription	biological process	34/406	1335/20960	0.06270	1	ENSMUSG00000001506(-1.17777600588),ENSMUSG00000004151(1.37109479685),ENSMUSG00000015709(-1.24982903581),ENSMUSG00000015846(-1.65790819866),ENSMUSG00000017146(1.11243059486),ENSMUSG00000017724(1.72918102172),ENSMUSG00000020185(1.30725590452),ENSMUSG00000020358(1.01196702909),ENSMUSG00000020914(1.12191442549),ENSMUSG00000021714(1.24142795532),ENSMUSG00000022360(1.04501123308),ENSMUSG00000023951(-1.…	Col1a1(-1.17777600588),Etv1(1.37109479685),Arnt2(-1.24982903581),Rxra(-1.65790819866),Brca1(1.11243059486),Etv4(1.72918102172),E2f7(1.30725590452),Hnrnpab(1.01196702909),Top2a(1.12191442549),Cenpk(1.24142795532),Atad2(1.04501123308),Vegfa(-1.00884015588),Ankrd1(1.02785345501),Ncl(1.05014151275),Pax8(1.39862907988),Fgf7(1.69104915629),Ccna2(1.81432412613),Rorc(-1.32129894767),Dnajc2(1.04457027229)…
GO:0047012	response to interferon-gamma	biological process	5/406	110/20960	0.06285	1	ENSMUSG00000030895(-1.27726415737),ENSMUSG00000032423(1.20426851967),ENSMUSG00000035042(-1.21062016112),ENSMUSG00000046718(-1.20747977037),ENSMUSG00000069874(1.16260985742)	Hpx(-1.27726415737),Syncrip(1.20426851967),Ccl5(-1.21062016112),Bst2(-1.20747977037),Irgm2(1.16260985742)
GO:0047016	positive regulation of RNA biosynthetic process	biological process	34/406	1336/20960	0.06322	1	ENSMUSG00000001506(-1.17777600588),ENSMUSG00000004151(1.37109479685),ENSMUSG00000015709(-1.24982903581),ENSMUSG00000015846(-1.65790819866),ENSMUSG00000017146(1.11243059486),ENSMUSG00000017724(1.72918102172),ENSMUSG00000020185(1.30725590452),ENSMUSG00000020358(1.01196702909),ENSMUSG00000020914(1.12191442549),ENSMUSG00000021714(1.24142795532),ENSMUSG00000022360(1.04501123308),ENSMUSG00000023951(-1.…	Col1a1(-1.17777600588),Etv1(1.37109479685),Arnt2(-1.24982903581),Rxra(-1.65790819866),Brca1(1.11243059486),Etv4(1.72918102172),E2f7(1.30725590452),Hnrnpab(1.01196702909),Top2a(1.12191442549),Cenpk(1.24142795532),Atad2(1.04501123308),Vegfa(-1.00884015588),Ankrd1(1.02785345501),Ncl(1.05014151275),Pax8(1.39862907988),Fgf7(1.69104915629),Ccna2(1.81432412613),Rorc(-1.32129894767),Dnajc2(1.04457027229)…
GO:0047936	regulation of transferase activity	biological process	22/406	800/20960	0.06371	1	ENSMUSG00000015312(-1.10965841039),ENSMUSG00000020262(-1.54599948662),ENSMUSG00000021958(1.3621266239),ENSMUSG00000022422(1.47785247618),ENSMUSG00000023951(-1.00884015588),ENSMUSG00000026622(1.86361345719),ENSMUSG00000027339(-2.07386573249),ENSMUSG00000027715(1.81432412613),ENSMUSG00000027947(-1.49633704104),ENSMUSG00000028410(1.01865622736),ENSMUSG00000030867(2.06664813421),ENSMUSG00000031403(1.…	Gadd45b(-1.10965841039),Adarb1(-1.54599948662),Pinx1(1.3621266239),Dscc1(1.47785247618),Vegfa(-1.00884015588),Nek2(1.86361345719),Rassf2(-2.07386573249),Ccna2(1.81432412613),Il6ra(-1.49633704104),Dnaja1(1.01865622736),Plk1(2.06664813421),Dkc1(1.22340537479),Pkd1(-1.33609169864),Ccl5(-1.21062016112),Pif1(1.95681570775),Agrn(-1.11128643418),Clspn(1.52716639049),Aida(1.11798589064),Shb(-1.1875454865…
GO:0070119	blood vessel development	biological process	17/406	585/20960	0.06433	1	ENSMUSG00000000957(-1.04727424142),ENSMUSG00000001506(-1.17777600588),ENSMUSG00000015846(-1.65790819866),ENSMUSG00000017146(1.11243059486),ENSMUSG00000020185(1.30725590452),ENSMUSG00000023951(-1.00884015588),ENSMUSG00000026234(1.05014151275),ENSMUSG00000031349(1.59374298808),ENSMUSG00000031486(-1.25765826908),ENSMUSG00000031740(-1.54983452396),ENSMUSG00000032633(-1.04326062514),ENSMUSG00000032855…	Mmp14(-1.04727424142),Col1a1(-1.17777600588),Rxra(-1.65790819866),Brca1(1.11243059486),E2f7(1.30725590452),Vegfa(-1.00884015588),Ncl(1.05014151275),Nsdhl(1.59374298808),Adgra2(-1.25765826908),Mmp2(-1.54983452396),Flcn(-1.04326062514),Pkd1(-1.33609169864),Vhl(-1.32998427565),Rnh1(-1.39282721531),Shb(-1.18754548657),E2f8(1.41217227156),Prl2c2(1.53121544541)
GO:0070551	positive regulation of macromolecule biosynthetic process	biological process	39/406	1568/20960	0.06463	1	ENSMUSG00000001506(-1.17777600588),ENSMUSG00000004151(1.37109479685),ENSMUSG00000015709(-1.24982903581),ENSMUSG00000015846(-1.65790819866),ENSMUSG00000017146(1.11243059486),ENSMUSG00000017724(1.72918102172),ENSMUSG00000020185(1.30725590452),ENSMUSG00000020358(1.01196702909),ENSMUSG00000020914(1.12191442549),ENSMUSG00000021714(1.24142795532),ENSMUSG00000022360(1.04501123308),ENSMUSG00000022422(1.4…	Col1a1(-1.17777600588),Etv1(1.37109479685),Arnt2(-1.24982903581),Rxra(-1.65790819866),Brca1(1.11243059486),Etv4(1.72918102172),E2f7(1.30725590452),Hnrnpab(1.01196702909),Top2a(1.12191442549),Cenpk(1.24142795532),Atad2(1.04501123308),Dscc1(1.47785247618),Vegfa(-1.00884015588),Ankrd1(1.02785345501),Ncl(1.05014151275),Nek2(1.86361345719),Pax8(1.39862907988),Fgf7(1.69104915629),Ccna2(1.81432412613),R…
GO:0072586	cellular protein localization	biological process	34/406	1339/20960	0.06478	1	ENSMUSG00000000628(-1.23118022545),ENSMUSG00000001506(-1.17777600588),ENSMUSG00000002055(1.21002946116),ENSMUSG00000002763(-1.01828236258),ENSMUSG00000005732(1.58738162893),ENSMUSG00000018362(1.54058558094),ENSMUSG00000021958(1.3621266239),ENSMUSG00000022034(1.21826767243),ENSMUSG00000023393(-1.61337430926),ENSMUSG00000023919(1.01161167054),ENSMUSG00000023951(-1.00884015588),ENSMUSG00000024056(1.…	Hk2(-1.23118022545),Col1a1(-1.17777600588),Spag5(1.21002946116),Pex6(-1.01828236258),Ranbp1(1.58738162893),Kpna2(1.54058558094),Pinx1(1.3621266239),Esco2(1.21826767243),Slc17a9(-1.61337430926),Cenpq(1.01161167054),Vegfa(-1.00884015588),Ndc80(1.60740662607),Kif20b(2.07870154566),Fgf7(1.69104915629),Knl1(1.2983257689),Aurka(1.76269349448),Dnaja1(1.01865622736),Stil(1.41885508595),Plk1(2.06664813421…
GO:0072587	peptide metabolic process	biological process	21/406	759/20960	0.06555	1	ENSMUSG00000001056(1.09494632233),ENSMUSG00000006344(-2.11767055467),ENSMUSG00000015846(-1.65790819866),ENSMUSG00000020190(-1.13192927989),ENSMUSG00000024608(-1.21726109256),ENSMUSG00000024991(1.01224366992),ENSMUSG00000026083(1.03190705583),ENSMUSG00000026234(1.05014151275),ENSMUSG00000031029(-1.34171278753),ENSMUSG00000031245(2.01276499475),ENSMUSG00000032423(1.20426851967),ENSMUSG00000035722(-…	Nhp2(1.09494632233),Ggt5(-2.11767055467),Rxra(-1.65790819866),Mknk2(-1.13192927989),Rps14(-1.21726109256),Eif3a(1.01224366992),Eif5b(1.03190705583),Ncl(1.05014151275),Eif3f(-1.34171278753),Hmgn5(2.01276499475),Syncrip(1.20426851967),Abca7(-1.04904862689),Upf3b(1.56191096958),Ago2(-1.4321097301),Fau(-1.00246394275),Rps21(-1.3203372871),Rpl22l1(-1.56367103565),Ticrr(1.33562495706),Nsun3(-1.99291971…
GO:0080023	negative regulation of reactive oxygen species metabolic process	biological process	3/406	48/20960	0.06584	1	ENSMUSG00000000628(-1.23118022545),ENSMUSG00000017146(1.11243059486),ENSMUSG00000031722(-1.05038546398)	Hk2(-1.23118022545),Brca1(1.11243059486),Hp(-1.05038546398)
GO:0090624	sterol metabolic process	biological process	5/406	112/20960	0.06683	1	ENSMUSG00000015243(-1.53287828117),ENSMUSG00000027875(-1.46379011341),ENSMUSG00000027952(1.10745669559),ENSMUSG00000031349(1.59374298808),ENSMUSG00000093930(1.21796296939)	Abca1(-1.53287828117),Hmgcs2(-1.46379011341),Pmvk(1.10745669559),Nsdhl(1.59374298808),Hmgcs1(1.21796296939)
GO:0003688	cytoplasmic translational initiation	biological process	2/406	22/20960	0.06702	1	ENSMUSG00000024991(1.01224366992),ENSMUSG00000046591(1.33562495706)	Eif3a(1.01224366992),Ticrr(1.33562495706)
GO:0008242	vitamin biosynthetic process	biological process	2/406	22/20960	0.06702	1	ENSMUSG00000017754(-1.04179377879),ENSMUSG00000096145(-1.48223849636)	Pltp(-1.04179377879),Vkorc1(-1.48223849636)
GO:0015924	negative regulation of histone methylation	biological process	2/406	22/20960	0.06702	1	ENSMUSG00000017146(1.11243059486),ENSMUSG00000024201(-1.30652821275)	Brca1(1.11243059486),Kdm4b(-1.30652821275)
GO:0019899	positive regulation of interleukin-4 production	biological process	2/406	22/20960	0.06702	1	ENSMUSG00000020399(2.16446603048),ENSMUSG00000056501(-1.13357392212)	Havcr2(2.16446603048),Cebpb(-1.13357392212)
GO:0008375	positive regulation of transcription from RNA polymerase II promoter in response to stress	biological process	2/406	22/20960	0.06702	1	ENSMUSG00000023951(-1.00884015588),ENSMUSG00000056501(-1.13357392212)	Vegfa(-1.00884015588),Cebpb(-1.13357392212)
GO:0005488	branching involved in salivary gland morphogenesis	biological process	2/406	22/20960	0.06702	1	ENSMUSG00000015647(-1.73027517778),ENSMUSG00000027208(1.69104915629)	Lama5(-1.73027517778),Fgf7(1.69104915629)
GO:0008094	protein-lipid complex assembly	biological process	2/406	22/20960	0.06702	1	ENSMUSG00000015243(-1.53287828117),ENSMUSG00000035722(-1.04904862689)	Abca1(-1.53287828117),Abca7(-1.04904862689)
GO:0004222	metanephric tubule development	biological process	2/406	22/20960	0.06702	1	ENSMUSG00000026976(1.39862907988),ENSMUSG00000032855(-1.33609169864)	Pax8(1.39862907988),Pkd1(-1.33609169864)
GO:0000217	metanephric nephron epithelium development	biological process	2/406	22/20960	0.06702	1	ENSMUSG00000026976(1.39862907988),ENSMUSG00000032855(-1.33609169864)	Pax8(1.39862907988),Pkd1(-1.33609169864)
GO:0042623	substrate adhesion-dependent cell spreading	biological process	4/406	79/20960	0.06727	1	ENSMUSG00000015647(-1.73027517778),ENSMUSG00000018012(-1.18227456767),ENSMUSG00000024965(-1.1262477521),ENSMUSG00000029576(-1.11418288563)	Lama5(-1.73027517778),Rac3(-1.18227456767),Fermt3(-1.1262477521),Radil(-1.11418288563)
GO:0031072	protein autophosphorylation	biological process	8/406	222/20960	0.06807	1	ENSMUSG00000003534(-1.11038726858),ENSMUSG00000020190(-1.13192927989),ENSMUSG00000023951(-1.00884015588),ENSMUSG00000026622(1.86361345719),ENSMUSG00000027339(-2.07386573249),ENSMUSG00000035683(1.39372268829),ENSMUSG00000035828(-1.25331503845),ENSMUSG00000038379(1.68107243635)	Ddr1(-1.11038726858),Mknk2(-1.13192927989),Vegfa(-1.00884015588),Nek2(1.86361345719),Rassf2(-2.07386573249),Melk(1.39372268829),Pim3(-1.25331503845),Ttk(1.68107243635)
GO:0003729	RNA localization	biological process	7/406	185/20960	0.06912	1	ENSMUSG00000001056(1.09494632233),ENSMUSG00000005732(1.58738162893),ENSMUSG00000026020(1.11989359295),ENSMUSG00000031403(1.22340537479),ENSMUSG00000042650(-1.04389003253),ENSMUSG00000068882(1.12459231979),ENSMUSG00000109511(1.66577342376)	Nhp2(1.09494632233),Ranbp1(1.58738162893),Nop58(1.11989359295),Dkc1(1.22340537479),Alkbh5(-1.04389003253),Ssb(1.12459231979),Nup62(1.66577342376)
GO:0070567	viral life cycle	biological process	7/406	185/20960	0.06912	1	ENSMUSG00000020262(-1.54599948662),ENSMUSG00000020914(1.12191442549),ENSMUSG00000024691(1.23881696671),ENSMUSG00000024892(-1.06070311073),ENSMUSG00000024974(1.25379008331),ENSMUSG00000035042(-1.21062016112),ENSMUSG00000046718(-1.20747977037)	Adarb1(-1.54599948662),Top2a(1.12191442549),Fam111a(1.23881696671),Pcx(-1.06070311073),Smc3(1.25379008331),Ccl5(-1.21062016112),Bst2(-1.20747977037)
GO:0008092	positive regulation of chemokine production	biological process	3/406	49/20960	0.06917	1	ENSMUSG00000020399(2.16446603048),ENSMUSG00000027947(-1.49633704104),ENSMUSG00000035042(-1.21062016112)	Havcr2(2.16446603048),Il6ra(-1.49633704104),Ccl5(-1.21062016112)
GO:1990939	cellular macromolecule localization	biological process	34/406	1350/20960	0.07074	1	ENSMUSG00000000628(-1.23118022545),ENSMUSG00000001506(-1.17777600588),ENSMUSG00000002055(1.21002946116),ENSMUSG00000002763(-1.01828236258),ENSMUSG00000005732(1.58738162893),ENSMUSG00000018362(1.54058558094),ENSMUSG00000021958(1.3621266239),ENSMUSG00000022034(1.21826767243),ENSMUSG00000023393(-1.61337430926),ENSMUSG00000023919(1.01161167054),ENSMUSG00000023951(-1.00884015588),ENSMUSG00000024056(1.…	Hk2(-1.23118022545),Col1a1(-1.17777600588),Spag5(1.21002946116),Pex6(-1.01828236258),Ranbp1(1.58738162893),Kpna2(1.54058558094),Pinx1(1.3621266239),Esco2(1.21826767243),Slc17a9(-1.61337430926),Cenpq(1.01161167054),Vegfa(-1.00884015588),Ndc80(1.60740662607),Kif20b(2.07870154566),Fgf7(1.69104915629),Knl1(1.2983257689),Aurka(1.76269349448),Dnaja1(1.01865622736),Stil(1.41885508595),Plk1(2.06664813421…
GO:0010997	nucleobase-containing compound biosynthetic process	biological process	89/406	3972/20960	0.07150	1	ENSMUSG00000000628(-1.23118022545),ENSMUSG00000001156(-1.06694322911),ENSMUSG00000001506(-1.17777600588),ENSMUSG00000004151(1.37109479685),ENSMUSG00000004267(-1.08252333092),ENSMUSG00000006678(1.09593202225),ENSMUSG00000006715(1.14097583668),ENSMUSG00000007216(-1.16438170726),ENSMUSG00000011148(-1.40057235715),ENSMUSG00000015217(1.4814058562),ENSMUSG00000015243(-1.53287828117),ENSMUSG00000015709(…	Hk2(-1.23118022545),Mxd1(-1.06694322911),Col1a1(-1.17777600588),Etv1(1.37109479685),Eno2(-1.08252333092),Pola1(1.09593202225),Gmnn(1.14097583668),Zfp775(-1.16438170726),Adssl1(-1.40057235715),Hmgb3(1.4814058562),Abca1(-1.53287828117),Arnt2(-1.24982903581),Rxra(-1.65790819866),Brca1(1.11243059486),Birc5(1.60924994647),Etv4(1.72918102172),Uchl5(1.1595869002),Gtf3c6(1.54673881492),Ddit4(-1.514252901…
GO:0046912	anatomical structure maturation	biological process	6/406	150/20960	0.07205	1	ENSMUSG00000018012(-1.18227456767),ENSMUSG00000019773(1.50053611465),ENSMUSG00000021569(1.28586405822),ENSMUSG00000027496(1.76269349448),ENSMUSG00000031740(-1.54983452396),ENSMUSG00000044813(-1.18754548657)	Rac3(-1.18227456767),Fbxo5(1.50053611465),Trip13(1.28586405822),Aurka(1.76269349448),Mmp2(-1.54983452396),Shb(-1.18754548657)
GO:0030544	modification of morphology or physiology of other organism involved in symbiotic interaction	biological process	4/406	81/20960	0.07234	1	ENSMUSG00000015846(-1.65790819866),ENSMUSG00000024892(-1.06070311073),ENSMUSG00000024974(1.25379008331),ENSMUSG00000035042(-1.21062016112)	Rxra(-1.65790819866),Pcx(-1.06070311073),Smc3(1.25379008331),Ccl5(-1.21062016112)
GO:0001671	mRNA splice site selection	biological process	2/406	23/20960	0.07249	1	ENSMUSG00000020863(1.42234908825),ENSMUSG00000027763(1.0100027558)	Luc7l3(1.42234908825),Mbnl1(1.0100027558)
GO:0070034	regulation of macrophage chemotaxis	biological process	2/406	23/20960	0.07249	1	ENSMUSG00000020682(-1.10481739608),ENSMUSG00000035042(-1.21062016112)	Mmp28(-1.10481739608),Ccl5(-1.21062016112)
GO:0008301	cerebral cortex neuron differentiation	biological process	2/406	23/20960	0.07249	1	ENSMUSG00000018012(-1.18227456767),ENSMUSG00000035314(-1.40077392496)	Rac3(-1.18227456767),Gdpd5(-1.40077392496)
GO:0005515	positive regulation of protein autophosphorylation	biological process	2/406	23/20960	0.07249	1	ENSMUSG00000023951(-1.00884015588),ENSMUSG00000027339(-2.07386573249)	Vegfa(-1.00884015588),Rassf2(-2.07386573249)
GO:0008525	negative regulation of peptidyl-serine phosphorylation	biological process	2/406	23/20960	0.07249	1	ENSMUSG00000020108(-1.51425290102),ENSMUSG00000027339(-2.07386573249)	Ddit4(-1.51425290102),Rassf2(-2.07386573249)
GO:0034513	positive regulation of erythrocyte differentiation	biological process	2/406	23/20960	0.07249	1	ENSMUSG00000041324(1.01480808918),ENSMUSG00000054717(1.05553458635)	Inhba(1.01480808918),Hmgb2(1.05553458635)
GO:0042809	regulation of histone H3-K9 methylation	biological process	2/406	23/20960	0.07249	1	ENSMUSG00000017146(1.11243059486),ENSMUSG00000024201(-1.30652821275)	Brca1(1.11243059486),Kdm4b(-1.30652821275)
GO:0044547	synaptonemal complex organization	biological process	2/406	23/20960	0.07249	1	ENSMUSG00000021569(1.28586405822),ENSMUSG00000030867(2.06664813421)	Trip13(1.28586405822),Plk1(2.06664813421)
GO:0097159	metanephric nephron morphogenesis	biological process	2/406	23/20960	0.07249	1	ENSMUSG00000026976(1.39862907988),ENSMUSG00000032855(-1.33609169864)	Pax8(1.39862907988),Pkd1(-1.33609169864)
GO:0060590	regulation of DNA-templated transcription in response to stress	biological process	3/406	50/20960	0.07257	1	ENSMUSG00000023951(-1.00884015588),ENSMUSG00000033933(-1.32998427565),ENSMUSG00000056501(-1.13357392212)	Vegfa(-1.00884015588),Vhl(-1.32998427565),Cebpb(-1.13357392212)
GO:0043168	trabecula morphogenesis	biological process	3/406	50/20960	0.07257	1	ENSMUSG00000001506(-1.17777600588),ENSMUSG00000023951(-1.00884015588),ENSMUSG00000031740(-1.54983452396)	Col1a1(-1.17777600588),Vegfa(-1.00884015588),Mmp2(-1.54983452396)
GO:0010521	protein trimerization	biological process	3/406	50/20960	0.07257	1	ENSMUSG00000001506(-1.17777600588),ENSMUSG00000079592(-1.66910481196),ENSMUSG00000109511(1.66577342376)	Col1a1(-1.17777600588),C1qtnf5(-1.66910481196),Nup62(1.66577342376)
GO:0036033	ncRNA processing	biological process	10/406	304/20960	0.07302	1	ENSMUSG00000001056(1.09494632233),ENSMUSG00000024608(-1.21726109256),ENSMUSG00000026020(1.11989359295),ENSMUSG00000031403(1.22340537479),ENSMUSG00000036698(-1.4321097301),ENSMUSG00000038510(1.06886961831),ENSMUSG00000039001(-1.3203372871),ENSMUSG00000050312(-1.99291971476),ENSMUSG00000068882(1.12459231979),ENSMUSG00000090733(-1.58015442255)	Nhp2(1.09494632233),Rps14(-1.21726109256),Nop58(1.11989359295),Dkc1(1.22340537479),Ago2(-1.4321097301),Rpf2(1.06886961831),Rps21(-1.3203372871),Nsun3(-1.99291971476),Ssb(1.12459231979),Rps27(-1.58015442255)
GO:0090554	cellular response to organic substance	biological process	48/406	2006/20960	0.07355	1	ENSMUSG00000001506(-1.17777600588),ENSMUSG00000005732(1.58738162893),ENSMUSG00000015243(-1.53287828117),ENSMUSG00000015846(-1.65790819866),ENSMUSG00000017146(1.11243059486),ENSMUSG00000017716(1.60924994647),ENSMUSG00000020108(-1.51425290102),ENSMUSG00000020399(2.16446603048),ENSMUSG00000020593(-1.14112545436),ENSMUSG00000020802(-1.2186364172),ENSMUSG00000022322(1.6744984253),ENSMUSG00000023951(-1…	Col1a1(-1.17777600588),Ranbp1(1.58738162893),Abca1(-1.53287828117),Rxra(-1.65790819866),Brca1(1.11243059486),Birc5(1.60924994647),Ddit4(-1.51425290102),Havcr2(2.16446603048),Lpin1(-1.14112545436),Ube2o(-1.2186364172),Shcbp1(1.6744984253),Vegfa(-1.00884015588),Tnfrsf25(-1.97023924971),Ankrd1(1.02785345501),Ncl(1.05014151275),Ifi202b(1.0502449632),Pax8(1.39862907988),Fgf7(1.69104915629),Ccna2(1.814…
GO:0030515	regulation of apoptotic process	biological process	34/406	1356/20960	0.07415	1	ENSMUSG00000007888(-1.53687254743),ENSMUSG00000015312(-1.10965841039),ENSMUSG00000015709(-1.24982903581),ENSMUSG00000015850(-1.27751877783),ENSMUSG00000017146(1.11243059486),ENSMUSG00000017716(1.60924994647),ENSMUSG00000020914(1.12191442549),ENSMUSG00000023951(-1.00884015588),ENSMUSG00000024793(-1.97023924971),ENSMUSG00000024803(1.02785345501),ENSMUSG00000025001(1.32692555581),ENSMUSG00000026535(…	Crlf1(-1.53687254743),Gadd45b(-1.10965841039),Arnt2(-1.24982903581),Adamtsl4(-1.27751877783),Brca1(1.11243059486),Birc5(1.60924994647),Top2a(1.12191442549),Vegfa(-1.00884015588),Tnfrsf25(-1.97023924971),Ankrd1(1.02785345501),Hells(1.32692555581),Ifi202b(1.0502449632),Pax8(1.39862907988),Rassf2(-2.07386573249),Aurka(1.76269349448),Dnaja1(1.01865622736),Casp9(-1.34785305041),Nupr1(1.01898808618),Pl…
GO:0042056	nucleocytoplasmic transport	biological process	9/406	266/20960	0.07523	1	ENSMUSG00000005732(1.58738162893),ENSMUSG00000018362(1.54058558094),ENSMUSG00000032855(-1.33609169864),ENSMUSG00000033933(-1.32998427565),ENSMUSG00000037940(2.2600226357),ENSMUSG00000037958(1.11570034689),ENSMUSG00000042650(-1.04389003253),ENSMUSG00000068882(1.12459231979),ENSMUSG00000109511(1.66577342376)	Ranbp1(1.58738162893),Kpna2(1.54058558094),Pkd1(-1.33609169864),Vhl(-1.32998427565),Inpp4b(2.2600226357),Nsrp1(1.11570034689),Alkbh5(-1.04389003253),Ssb(1.12459231979),Nup62(1.66577342376)
GO:0036094	meiotic DNA double-strand break processing	biological process	1/406	4/20960	0.07526	1	ENSMUSG00000034329(1.48698873393)	Brip1(1.48698873393)
GO:0140097	tRNA 5'-leader removal	biological process	1/406	4/20960	0.07526	1	ENSMUSG00000068882(1.12459231979)	Ssb(1.12459231979)
GO:1901363	translation reinitiation	biological process	1/406	4/20960	0.07526	1	ENSMUSG00000024991(1.01224366992)	Eif3a(1.01224366992)
GO:0008574	T cell activation via T cell receptor contact with antigen bound to MHC molecule on antigen presenti...	biological process	1/406	4/20960	0.07526	1	ENSMUSG00000020399(2.16446603048)	Havcr2(2.16446603048)
GO:0000166	adenosine to inosine editing	biological process	1/406	4/20960	0.07526	1	ENSMUSG00000020262(-1.54599948662)	Adarb1(-1.54599948662)
GO:1901265	regulation of asymmetric cell division	biological process	1/406	4/20960	0.07526	1	ENSMUSG00000033952(1.79015229178)	Aspm(1.79015229178)
GO:0003774	detoxification of copper ion	biological process	1/406	4/20960	0.07526	1	ENSMUSG00000031762(-1.05781391303)	Mt2(-1.05781391303)
GO:0003682	positive regulation of activation of Janus kinase activity	biological process	1/406	4/20960	0.07526	1	ENSMUSG00000027947(-1.49633704104)	Il6ra(-1.49633704104)
GO:0032553	negative regulation of hydrogen peroxide metabolic process	biological process	1/406	4/20960	0.07526	1	ENSMUSG00000031722(-1.05038546398)	Hp(-1.05038546398)
GO:0017076	negative regulation of macrophage chemotaxis	biological process	1/406	4/20960	0.07526	1	ENSMUSG00000020682(-1.10481739608)	Mmp28(-1.10481739608)
GO:0032555	DNA double-strand break processing involved in repair via single-strand annealing	biological process	1/406	4/20960	0.07526	1	ENSMUSG00000041238(1.06682498488)	Rbbp8(1.06682498488)
GO:0004421	regulation of isomerase activity	biological process	1/406	4/20960	0.07526	1	ENSMUSG00000034906(1.25839536458)	Ncaph(1.25839536458)
GO:0030226	positive regulation of isomerase activity	biological process	1/406	4/20960	0.07526	1	ENSMUSG00000034906(1.25839536458)	Ncaph(1.25839536458)
GO:0034188	peptidyl-glutamic acid carboxylation	biological process	1/406	4/20960	0.07526	1	ENSMUSG00000096145(-1.48223849636)	Vkorc1(-1.48223849636)
GO:0090556	protein carboxylation	biological process	1/406	4/20960	0.07526	1	ENSMUSG00000096145(-1.48223849636)	Vkorc1(-1.48223849636)
GO:0003723	poly-N-acetyllactosamine metabolic process	biological process	1/406	4/20960	0.07526	1	ENSMUSG00000059479(-1.80068867525)	B3gnt8(-1.80068867525)
GO:0008144	poly-N-acetyllactosamine biosynthetic process	biological process	1/406	4/20960	0.07526	1	ENSMUSG00000059479(-1.80068867525)	B3gnt8(-1.80068867525)
GO:0035639	negative regulation of myeloid dendritic cell activation	biological process	1/406	4/20960	0.07526	1	ENSMUSG00000020399(2.16446603048)	Havcr2(2.16446603048)
GO:0016817	regulation of centriole-centriole cohesion	biological process	1/406	4/20960	0.07526	1	ENSMUSG00000026622(1.86361345719)	Nek2(1.86361345719)
GO:0016818	pericentric heterochromatin assembly	biological process	1/406	4/20960	0.07526	1	ENSMUSG00000025001(1.32692555581)	Hells(1.32692555581)
GO:0016462	interleukin-3 production	biological process	1/406	4/20960	0.07526	1	ENSMUSG00000020399(2.16446603048)	Havcr2(2.16446603048)
GO:0016651	response to cobalamin	biological process	1/406	4/20960	0.07526	1	ENSMUSG00000064370(1.72647318153)	mt-Cytb(1.72647318153)
GO:0017111	response to luteinizing hormone	biological process	1/406	4/20960	0.07526	1	ENSMUSG00000027715(1.81432412613)	Ccna2(1.81432412613)
GO:0097367	siRNA loading onto RISC involved in RNA interference	biological process	1/406	4/20960	0.07526	1	ENSMUSG00000036698(-1.4321097301)	Ago2(-1.4321097301)
GO:0044427	oxidative RNA demethylation	biological process	1/406	4/20960	0.07526	1	ENSMUSG00000042650(-1.04389003253)	Alkbh5(-1.04389003253)
GO:0005622	negative regulation of mitochondrial membrane permeability	biological process	1/406	4/20960	0.07526	1	ENSMUSG00000000628(-1.23118022545)	Hk2(-1.23118022545)
GO:0099512	response to interleukin-3	biological process	1/406	4/20960	0.07526	1	ENSMUSG00000031762(-1.05781391303)	Mt2(-1.05781391303)
GO:0005694	cellular response to interleukin-3	biological process	1/406	4/20960	0.07526	1	ENSMUSG00000031762(-1.05781391303)	Mt2(-1.05781391303)
GO:0070469	macrophage colony-stimulating factor production	biological process	1/406	4/20960	0.07526	1	ENSMUSG00000020399(2.16446603048)	Havcr2(2.16446603048)
GO:0072686	progesterone secretion	biological process	1/406	4/20960	0.07526	1	ENSMUSG00000041324(1.01480808918)	Inhba(1.01480808918)
GO:0044446	negative regulation of amyloid precursor protein biosynthetic process	biological process	1/406	4/20960	0.07526	1	ENSMUSG00000035722(-1.04904862689)	Abca7(-1.04904862689)
GO:0005730	regulation of pentose-phosphate shunt	biological process	1/406	4/20960	0.07526	1	ENSMUSG00000020475(-1.666687807)	Pgam2(-1.666687807)
GO:1990752	meiotic cell cycle phase transition	biological process	1/406	4/20960	0.07526	1	ENSMUSG00000038379(1.68107243635)	Ttk(1.68107243635)
GO:0000922	G-quadruplex DNA unwinding	biological process	1/406	4/20960	0.07526	1	ENSMUSG00000041064(1.95681570775)	Pif1(1.95681570775)
GO:0043227	snoRNA localization	biological process	1/406	4/20960	0.07526	1	ENSMUSG00000026020(1.11989359295)	Nop58(1.11989359295)
GO:0005875	platelet dense granule organization	biological process	1/406	4/20960	0.07526	1	ENSMUSG00000015243(-1.53287828117)	Abca1(-1.53287828117)
GO:0005829	positive regulation of oocyte development	biological process	1/406	4/20960	0.07526	1	ENSMUSG00000027496(1.76269349448)	Aurka(1.76269349448)
GO:0030496	positive regulation of response to interferon-gamma	biological process	1/406	4/20960	0.07526	1	ENSMUSG00000030895(-1.27726415737)	Hpx(-1.27726415737)
GO:0044430	positive regulation of interferon-gamma-mediated signaling pathway	biological process	1/406	4/20960	0.07526	1	ENSMUSG00000030895(-1.27726415737)	Hpx(-1.27726415737)
GO:0099513	secretory columnal luminar epithelial cell differentiation involved in prostate glandular acinus dev...	biological process	1/406	4/20960	0.07526	1	ENSMUSG00000015846(-1.65790819866)	Rxra(-1.65790819866)
GO:0000779	regulation of branching involved in salivary gland morphogenesis by mesenchymal-epithelial signaling	biological process	1/406	4/20960	0.07526	1	ENSMUSG00000027208(1.69104915629)	Fgf7(1.69104915629)
GO:0000228	angiogenesis involved in coronary vascular morphogenesis	biological process	1/406	4/20960	0.07526	1	ENSMUSG00000015846(-1.65790819866)	Rxra(-1.65790819866)
GO:0000777	ciliary body morphogenesis	biological process	1/406	4/20960	0.07526	1	ENSMUSG00000033933(-1.32998427565)	Vhl(-1.32998427565)
GO:0005876	negative regulation of transcription from RNA polymerase II promoter in response to hypoxia	biological process	1/406	4/20960	0.07526	1	ENSMUSG00000033933(-1.32998427565)	Vhl(-1.32998427565)
GO:0005856	motor behavior	biological process	1/406	4/20960	0.07526	1	ENSMUSG00000020262(-1.54599948662)	Adarb1(-1.54599948662)
GO:0032991	negative regulation of adiponectin secretion	biological process	1/406	4/20960	0.07526	1	ENSMUSG00000051343(-1.20998466897)	Rab11fip5(-1.20998466897)
GO:0043231	dehydroascorbic acid transport	biological process	1/406	4/20960	0.07526	1	ENSMUSG00000028645(-1.19256098516)	Slc2a1(-1.19256098516)
GO:0005871	cellular response to cocaine	biological process	1/406	4/20960	0.07526	1	ENSMUSG00000027715(1.81432412613)	Ccna2(1.81432412613)
GO:0000775	ascending thin limb development	biological process	1/406	4/20960	0.07526	1	ENSMUSG00000032855(-1.33609169864)	Pkd1(-1.33609169864)
GO:0031974	distal convoluted tubule development	biological process	1/406	4/20960	0.07526	1	ENSMUSG00000026976(1.39862907988)	Pax8(1.39862907988)
GO:0043233	metanephric ascending thin limb development	biological process	1/406	4/20960	0.07526	1	ENSMUSG00000032855(-1.33609169864)	Pkd1(-1.33609169864)
GO:0000778	metanephric distal convoluted tubule development	biological process	1/406	4/20960	0.07526	1	ENSMUSG00000026976(1.39862907988)	Pax8(1.39862907988)
GO:0005819	metanephric comma-shaped body morphogenesis	biological process	1/406	4/20960	0.07526	1	ENSMUSG00000026976(1.39862907988)	Pax8(1.39862907988)
GO:0070013	response to intra-S DNA damage checkpoint signaling	biological process	1/406	4/20960	0.07526	1	ENSMUSG00000039055(1.26862695507)	Eme1(1.26862695507)
GO:0000942	interleukin-17 secretion	biological process	1/406	4/20960	0.07526	1	ENSMUSG00000028150(-1.32129894767)	Rorc(-1.32129894767)
GO:0031262	membrane depolarization during SA node cell action potential	biological process	1/406	4/20960	0.07526	1	ENSMUSG00000020866(-1.11506146857)	Cacna1g(-1.11506146857)
GO:0000940	protein kinase D signaling	biological process	1/406	4/20960	0.07526	1	ENSMUSG00000023951(-1.00884015588)	Vegfa(-1.00884015588)
GO:0005813	glomerular visceral epithelial cell migration	biological process	1/406	4/20960	0.07526	1	ENSMUSG00000036777(1.55103581329)	Anln(1.55103581329)
GO:0098687	telomerase RNA stabilization	biological process	1/406	4/20960	0.07526	1	ENSMUSG00000031403(1.22340537479)	Dkc1(1.22340537479)
GO:0044424	tRNA 5'-end processing	biological process	1/406	4/20960	0.07526	1	ENSMUSG00000068882(1.12459231979)	Ssb(1.12459231979)
GO:0043229	negative regulation of oocyte maturation	biological process	1/406	4/20960	0.07526	1	ENSMUSG00000044813(-1.18754548657)	Shb(-1.18754548657)
GO:0044428	negative regulation of defense response to bacterium	biological process	1/406	4/20960	0.07526	1	ENSMUSG00000020399(2.16446603048)	Havcr2(2.16446603048)
GO:0043226	regulation of macrophage colony-stimulating factor production	biological process	1/406	4/20960	0.07526	1	ENSMUSG00000020399(2.16446603048)	Havcr2(2.16446603048)
GO:0044444	negative regulation of mitochondrial DNA metabolic process	biological process	1/406	4/20960	0.07526	1	ENSMUSG00000032633(-1.04326062514)	Flcn(-1.04326062514)
GO:0044422	regulation of meiotic cell cycle phase transition	biological process	1/406	4/20960	0.07526	1	ENSMUSG00000038379(1.68107243635)	Ttk(1.68107243635)
GO:0000780	response to fluoride	biological process	1/406	4/20960	0.07526	1	ENSMUSG00000001506(-1.17777600588)	Col1a1(-1.17777600588)
GO:0005634	positive regulation of protein deubiquitination	biological process	1/406	4/20960	0.07526	1	ENSMUSG00000064289(1.02784316018)	Tank(1.02784316018)
GO:0005737	positive regulation of neuromuscular junction development	biological process	1/406	4/20960	0.07526	1	ENSMUSG00000041936(-1.11128643418)	Agrn(-1.11128643418)
GO:0000793	positive regulation of tumor necrosis factor secretion	biological process	1/406	4/20960	0.07526	1	ENSMUSG00000020399(2.16446603048)	Havcr2(2.16446603048)
GO:0043228	regulation of telomeric DNA binding	biological process	1/406	4/20960	0.07526	1	ENSMUSG00000021958(1.3621266239)	Pinx1(1.3621266239)
GO:0043232	positive regulation of protein localization to centrosome	biological process	1/406	4/20960	0.07526	1	ENSMUSG00000109511(1.66577342376)	Nup62(1.66577342376)
GO:0044454	negative regulation of guanyl-nucleotide exchange factor activity	biological process	1/406	4/20960	0.07526	1	ENSMUSG00000028832(1.26803076871)	Stmn1(1.26803076871)
GO:0005654	negative regulation of macrophage migration	biological process	1/406	4/20960	0.07526	1	ENSMUSG00000020682(-1.10481739608)	Mmp28(-1.10481739608)
GO:0005815	negative regulation of membrane permeability	biological process	1/406	4/20960	0.07526	1	ENSMUSG00000000628(-1.23118022545)	Hk2(-1.23118022545)
GO:0000794	positive regulation of oogenesis	biological process	1/406	4/20960	0.07526	1	ENSMUSG00000027496(1.76269349448)	Aurka(1.76269349448)
GO:0005874	negative regulation of gonad development	biological process	1/406	4/20960	0.07526	1	ENSMUSG00000035262(-1.05090642513)	Amh(-1.05090642513)
GO:0000776	stress response to copper ion	biological process	1/406	4/20960	0.07526	1	ENSMUSG00000031762(-1.05781391303)	Mt2(-1.05781391303)
GO:0015630	mRNA pseudouridine synthesis	biological process	1/406	4/20960	0.07526	1	ENSMUSG00000031403(1.22340537479)	Dkc1(1.22340537479)
GO:0031981	response to odorant	biological process	1/406	4/20960	0.07526	1	ENSMUSG00000000957(-1.04727424142)	Mmp14(-1.04727424142)
GO:0099081	negative regulation of macrophage apoptotic process	biological process	1/406	4/20960	0.07526	1	ENSMUSG00000035042(-1.21062016112)	Ccl5(-1.21062016112)
GO:0099080	regulation of ubiquitin-specific protease activity	biological process	1/406	4/20960	0.07526	1	ENSMUSG00000064289(1.02784316018)	Tank(1.02784316018)
GO:0044425	regulation of ovarian follicle development	biological process	1/406	4/20960	0.07526	1	ENSMUSG00000035262(-1.05090642513)	Amh(-1.05090642513)
GO:0071944	positive regulation of peptidyl-tyrosine phosphorylation	biological process	6/406	152/20960	0.07572	1	ENSMUSG00000007888(-1.53687254743),ENSMUSG00000023951(-1.00884015588),ENSMUSG00000027208(1.69104915629),ENSMUSG00000027947(-1.49633704104),ENSMUSG00000035042(-1.21062016112),ENSMUSG00000041936(-1.11128643418)	Crlf1(-1.53687254743),Vegfa(-1.00884015588),Fgf7(1.69104915629),Il6ra(-1.49633704104),Ccl5(-1.21062016112),Agrn(-1.11128643418)
GO:0005886	positive regulation of JAK-STAT cascade	biological process	3/406	51/20960	0.07605	1	ENSMUSG00000007888(-1.53687254743),ENSMUSG00000027947(-1.49633704104),ENSMUSG00000035042(-1.21062016112)	Crlf1(-1.53687254743),Il6ra(-1.49633704104),Ccl5(-1.21062016112)
GO:0005575	regulation of cofactor metabolic process	biological process	3/406	51/20960	0.07605	1	ENSMUSG00000020108(-1.51425290102),ENSMUSG00000020475(-1.666687807),ENSMUSG00000031722(-1.05038546398)	Ddit4(-1.51425290102),Pgam2(-1.666687807),Hp(-1.05038546398)
GO:0031224	positive regulation of STAT cascade	biological process	3/406	51/20960	0.07605	1	ENSMUSG00000007888(-1.53687254743),ENSMUSG00000027947(-1.49633704104),ENSMUSG00000035042(-1.21062016112)	Crlf1(-1.53687254743),Il6ra(-1.49633704104),Ccl5(-1.21062016112)
GO:0044459	positive regulation of neural precursor cell proliferation	biological process	3/406	51/20960	0.07605	1	ENSMUSG00000023951(-1.00884015588),ENSMUSG00000033952(1.79015229178),ENSMUSG00000079092(1.53121544541)	Vegfa(-1.00884015588),Aspm(1.79015229178),Prl2c2(1.53121544541)
GO:0045202	nuclear transport	biological process	9/406	267/20960	0.07660	1	ENSMUSG00000005732(1.58738162893),ENSMUSG00000018362(1.54058558094),ENSMUSG00000032855(-1.33609169864),ENSMUSG00000033933(-1.32998427565),ENSMUSG00000037940(2.2600226357),ENSMUSG00000037958(1.11570034689),ENSMUSG00000042650(-1.04389003253),ENSMUSG00000068882(1.12459231979),ENSMUSG00000109511(1.66577342376)	Ranbp1(1.58738162893),Kpna2(1.54058558094),Pkd1(-1.33609169864),Vhl(-1.32998427565),Inpp4b(2.2600226357),Nsrp1(1.11570034689),Alkbh5(-1.04389003253),Ssb(1.12459231979),Nup62(1.66577342376)
GO:0016021	negative regulation of transferase activity	biological process	9/406	267/20960	0.07660	1	ENSMUSG00000015312(-1.10965841039),ENSMUSG00000020262(-1.54599948662),ENSMUSG00000021958(1.3621266239),ENSMUSG00000028410(1.01865622736),ENSMUSG00000030867(2.06664813421),ENSMUSG00000041064(1.95681570775),ENSMUSG00000042901(1.11798589064),ENSMUSG00000044813(-1.18754548657),ENSMUSG00000109511(1.66577342376)	Gadd45b(-1.10965841039),Adarb1(-1.54599948662),Pinx1(1.3621266239),Dnaja1(1.01865622736),Plk1(2.06664813421),Pif1(1.95681570775),Aida(1.11798589064),Shb(-1.18754548657),Nup62(1.66577342376)
GO:0098552	positive regulation of hydrolase activity	biological process	21/406	774/20960	0.07673	1	ENSMUSG00000000957(-1.04727424142),ENSMUSG00000005732(1.58738162893),ENSMUSG00000021697(1.45504260373),ENSMUSG00000021811(1.08182613212),ENSMUSG00000023951(-1.00884015588),ENSMUSG00000026414(1.88379715817),ENSMUSG00000026821(-1.14374196605),ENSMUSG00000028035(1.48827609886),ENSMUSG00000028175(1.3863445934),ENSMUSG00000028410(1.01865622736),ENSMUSG00000028914(-1.34785305041),ENSMUSG00000029911(1.0…	Mmp14(-1.04727424142),Ranbp1(1.58738162893),Depdc1b(1.45504260373),Dnajc9(1.08182613212),Vegfa(-1.00884015588),Tnnt2(1.88379715817),Ralgds(-1.14374196605),Dnajb4(1.48827609886),Depdc1a(1.3863445934),Dnaja1(1.01865622736),Casp9(-1.34785305041),Ssbp1(1.01434838029),Flcn(-1.04326062514),Arhgef17(-1.14912111981),Ncaph(1.25839536458),Ccl5(-1.21062016112),Agrn(-1.11128643418),Hmgb2(1.05553458635),Obscn…
GO:0098793	regulation of ossification	biological process	7/406	190/20960	0.07719	1	ENSMUSG00000020393(-1.40701178369),ENSMUSG00000023951(-1.00884015588),ENSMUSG00000027339(-2.07386573249),ENSMUSG00000030218(-1.05486234531),ENSMUSG00000048546(-1.15277532763),ENSMUSG00000056501(-1.13357392212),ENSMUSG00000073489(1.03824837645)	Kremen1(-1.40701178369),Vegfa(-1.00884015588),Rassf2(-2.07386573249),Mgp(-1.05486234531),Tob2(-1.15277532763),Cebpb(-1.13357392212),Ifi204(1.03824837645)
GO:0098794	regeneration	biological process	7/406	190/20960	0.07719	1	ENSMUSG00000020593(-1.14112545436),ENSMUSG00000027496(1.76269349448),ENSMUSG00000027715(1.81432412613),ENSMUSG00000031004(2.51956327373),ENSMUSG00000032271(-1.02938017893),ENSMUSG00000056501(-1.13357392212),ENSMUSG00000064370(1.72647318153)	Lpin1(-1.14112545436),Aurka(1.76269349448),Ccna2(1.81432412613),Mki67(2.51956327373),Nnmt(-1.02938017893),Cebpb(-1.13357392212),mt-Cytb(1.72647318153)
GO:0009897	heterocycle biosynthetic process	biological process	90/406	4038/20960	0.07755	1	ENSMUSG00000000628(-1.23118022545),ENSMUSG00000001156(-1.06694322911),ENSMUSG00000001506(-1.17777600588),ENSMUSG00000004151(1.37109479685),ENSMUSG00000004267(-1.08252333092),ENSMUSG00000006678(1.09593202225),ENSMUSG00000006715(1.14097583668),ENSMUSG00000007216(-1.16438170726),ENSMUSG00000011148(-1.40057235715),ENSMUSG00000015217(1.4814058562),ENSMUSG00000015243(-1.53287828117),ENSMUSG00000015709(…	Hk2(-1.23118022545),Mxd1(-1.06694322911),Col1a1(-1.17777600588),Etv1(1.37109479685),Eno2(-1.08252333092),Pola1(1.09593202225),Gmnn(1.14097583668),Zfp775(-1.16438170726),Adssl1(-1.40057235715),Hmgb3(1.4814058562),Abca1(-1.53287828117),Arnt2(-1.24982903581),Rxra(-1.65790819866),Brca1(1.11243059486),Birc5(1.60924994647),Etv4(1.72918102172),Pltp(-1.04179377879),Uchl5(1.1595869002),Gtf3c6(1.5467388149…
GO:0044456	muscle organ morphogenesis	biological process	4/406	83/20960	0.07760	1	ENSMUSG00000015846(-1.65790819866),ENSMUSG00000020262(-1.54599948662),ENSMUSG00000024803(1.02785345501),ENSMUSG00000026414(1.88379715817)	Rxra(-1.65790819866),Adarb1(-1.54599948662),Ankrd1(1.02785345501),Tnnt2(1.88379715817)
GO:0097447	tube development	biological process	25/406	953/20960	0.07765	1	ENSMUSG00000000957(-1.04727424142),ENSMUSG00000003534(-1.11038726858),ENSMUSG00000007888(-1.53687254743),ENSMUSG00000015647(-1.73027517778),ENSMUSG00000015846(-1.65790819866),ENSMUSG00000017146(1.11243059486),ENSMUSG00000017724(1.72918102172),ENSMUSG00000020185(1.30725590452),ENSMUSG00000023951(-1.00884015588),ENSMUSG00000024795(2.07870154566),ENSMUSG00000026234(1.05014151275),ENSMUSG00000026976(…	Mmp14(-1.04727424142),Ddr1(-1.11038726858),Crlf1(-1.53687254743),Lama5(-1.73027517778),Rxra(-1.65790819866),Brca1(1.11243059486),Etv4(1.72918102172),E2f7(1.30725590452),Vegfa(-1.00884015588),Kif20b(2.07870154566),Ncl(1.05014151275),Pax8(1.39862907988),Fgf7(1.69104915629),Adgra2(-1.25765826908),Mmp2(-1.54983452396),Flcn(-1.04326062514),Pkd1(-1.33609169864),Vhl(-1.32998427565),Brip1(1.48698873393),…
GO:0030425	rRNA transcription	biological process	2/406	24/20960	0.07810	1	ENSMUSG00000026234(1.05014151275),ENSMUSG00000093989(1.78847503721)	Ncl(1.05014151275),Rnasek(1.78847503721)
GO:0019898	apoptotic nuclear changes	biological process	2/406	24/20960	0.07810	1	ENSMUSG00000020914(1.12191442549),ENSMUSG00000054499(-1.57278473742)	Top2a(1.12191442549),Dedd2(-1.57278473742)
GO:0031252	centromere complex assembly	biological process	2/406	24/20960	0.07810	1	ENSMUSG00000025001(1.32692555581),ENSMUSG00000045273(1.22743440903)	Hells(1.32692555581),Cenph(1.22743440903)
GO:0098590	vascular endothelial growth factor signaling pathway	biological process	2/406	24/20960	0.07810	1	ENSMUSG00000023951(-1.00884015588),ENSMUSG00000031486(-1.25765826908)	Vegfa(-1.00884015588),Adgra2(-1.25765826908)
GO:0097458	phospholipid translocation	biological process	2/406	24/20960	0.07810	1	ENSMUSG00000015243(-1.53287828117),ENSMUSG00000035722(-1.04904862689)	Abca1(-1.53287828117),Abca7(-1.04904862689)
GO:0043005	carbohydrate phosphorylation	biological process	2/406	24/20960	0.07810	1	ENSMUSG00000000628(-1.23118022545),ENSMUSG00000026773(-1.51913906931)	Hk2(-1.23118022545),Pfkfb3(-1.51913906931)
GO:0120025	regulation of branching involved in ureteric bud morphogenesis	biological process	2/406	24/20960	0.07810	1	ENSMUSG00000023951(-1.00884015588),ENSMUSG00000026976(1.39862907988)	Vegfa(-1.00884015588),Pax8(1.39862907988)
GO:0012506	protein-containing complex subunit organization	biological process	39/406	1595/20960	0.07871	1	ENSMUSG00000001403(1.65910661439),ENSMUSG00000001506(-1.17777600588),ENSMUSG00000002477(1.09627005914),ENSMUSG00000006715(1.14097583668),ENSMUSG00000015243(-1.53287828117),ENSMUSG00000015846(-1.65790819866),ENSMUSG00000017754(-1.04179377879),ENSMUSG00000019773(1.50053611465),ENSMUSG00000020863(1.42234908825),ENSMUSG00000023951(-1.00884015588),ENSMUSG00000024056(1.60740662607),ENSMUSG00000024608(-…	Ube2c(1.65910661439),Col1a1(-1.17777600588),Snrpd1(1.09627005914),Gmnn(1.14097583668),Abca1(-1.53287828117),Rxra(-1.65790819866),Pltp(-1.04179377879),Fbxo5(1.50053611465),Luc7l3(1.42234908825),Vegfa(-1.00884015588),Ndc80(1.60740662607),Rps14(-1.21726109256),Fermt3(-1.1262477521),Eif3a(1.01224366992),Hells(1.32692555581),Tnnt2(1.88379715817),Dpt(-1.16898364748),Mbnl1(1.0100027558),Smc2(1.469777618…
GO:0005759	myeloid leukocyte differentiation	biological process	7/406	191/20960	0.07887	1	ENSMUSG00000023951(-1.00884015588),ENSMUSG00000027339(-2.07386573249),ENSMUSG00000037940(2.2600226357),ENSMUSG00000038128(1.83560718371),ENSMUSG00000048546(-1.15277532763),ENSMUSG00000053617(-2.49525952953),ENSMUSG00000056501(-1.13357392212)	Vegfa(-1.00884015588),Rassf2(-2.07386573249),Inpp4b(2.2600226357),Camk4(1.83560718371),Tob2(-1.15277532763),Sh3pxd2a(-2.49525952953),Cebpb(-1.13357392212)
GO:0030659	positive regulation of cellular biosynthetic process	biological process	41/406	1689/20960	0.07917	1	ENSMUSG00000001506(-1.17777600588),ENSMUSG00000004151(1.37109479685),ENSMUSG00000015243(-1.53287828117),ENSMUSG00000015709(-1.24982903581),ENSMUSG00000015846(-1.65790819866),ENSMUSG00000017146(1.11243059486),ENSMUSG00000017724(1.72918102172),ENSMUSG00000020185(1.30725590452),ENSMUSG00000020358(1.01196702909),ENSMUSG00000020914(1.12191442549),ENSMUSG00000021714(1.24142795532),ENSMUSG00000022360(1.…	Col1a1(-1.17777600588),Etv1(1.37109479685),Abca1(-1.53287828117),Arnt2(-1.24982903581),Rxra(-1.65790819866),Brca1(1.11243059486),Etv4(1.72918102172),E2f7(1.30725590452),Hnrnpab(1.01196702909),Top2a(1.12191442549),Cenpk(1.24142795532),Atad2(1.04501123308),Dscc1(1.47785247618),Vegfa(-1.00884015588),Ankrd1(1.02785345501),Ncl(1.05014151275),Nek2(1.86361345719),Pax8(1.39862907988),Fgf7(1.69104915629),…
GO:0044463	embryo implantation	biological process	3/406	52/20960	0.07960	1	ENSMUSG00000003534(-1.11038726858),ENSMUSG00000015846(-1.65790819866),ENSMUSG00000031740(-1.54983452396)	Ddr1(-1.11038726858),Rxra(-1.65790819866),Mmp2(-1.54983452396)
GO:0120038	cell adhesion mediated by integrin	biological process	3/406	52/20960	0.07960	1	ENSMUSG00000018012(-1.18227456767),ENSMUSG00000024965(-1.1262477521),ENSMUSG00000035042(-1.21062016112)	Rac3(-1.18227456767),Fermt3(-1.1262477521),Ccl5(-1.21062016112)
GO:0005882	regulation of kidney development	biological process	3/406	52/20960	0.07960	1	ENSMUSG00000023951(-1.00884015588),ENSMUSG00000026976(1.39862907988),ENSMUSG00000032633(-1.04326062514)	Vegfa(-1.00884015588),Pax8(1.39862907988),Flcn(-1.04326062514)
GO:0098858	monocarboxylic acid biosynthetic process	biological process	8/406	230/20960	0.07981	1	ENSMUSG00000000628(-1.23118022545),ENSMUSG00000004267(-1.08252333092),ENSMUSG00000017146(1.11243059486),ENSMUSG00000020108(-1.51425290102),ENSMUSG00000020475(-1.666687807),ENSMUSG00000024665(1.33820614684),ENSMUSG00000029597(-1.84842117743),ENSMUSG00000035376(-1.15242499402)	Hk2(-1.23118022545),Eno2(-1.08252333092),Brca1(1.11243059486),Ddit4(-1.51425290102),Pgam2(-1.666687807),Fads2(1.33820614684),Sds(-1.84842117743),Hacd2(-1.15242499402)
GO:0044433	cellular response to cytokine stimulus	biological process	17/406	604/20960	0.08069	1	ENSMUSG00000001506(-1.17777600588),ENSMUSG00000017146(1.11243059486),ENSMUSG00000024793(-1.97023924971),ENSMUSG00000024803(1.02785345501),ENSMUSG00000026535(1.0502449632),ENSMUSG00000027947(-1.49633704104),ENSMUSG00000030895(-1.27726415737),ENSMUSG00000031289(1.46321927952),ENSMUSG00000031762(-1.05781391303),ENSMUSG00000032423(1.20426851967),ENSMUSG00000035042(-1.21062016112),ENSMUSG00000056501(-…	Col1a1(-1.17777600588),Brca1(1.11243059486),Tnfrsf25(-1.97023924971),Ankrd1(1.02785345501),Ifi202b(1.0502449632),Il6ra(-1.49633704104),Hpx(-1.27726415737),Il13ra2(1.46321927952),Mt2(-1.05781391303),Syncrip(1.20426851967),Ccl5(-1.21062016112),Cebpb(-1.13357392212),Tank(1.02784316018),Irgm2(1.16260985742),Ifi204(1.03824837645),Gm13305(-1.21926647929),Il11ra2(-1.19195825739)
GO:0031226	negative regulation of protein phosphorylation	biological process	12/406	392/20960	0.08082	1	ENSMUSG00000015312(-1.10965841039),ENSMUSG00000020108(-1.51425290102),ENSMUSG00000020262(-1.54599948662),ENSMUSG00000024991(1.01224366992),ENSMUSG00000027339(-2.07386573249),ENSMUSG00000028410(1.01865622736),ENSMUSG00000030867(2.06664813421),ENSMUSG00000032633(-1.04326062514),ENSMUSG00000042901(1.11798589064),ENSMUSG00000044813(-1.18754548657),ENSMUSG00000078429(-1.67419267911),ENSMUSG00000109511…	Gadd45b(-1.10965841039),Ddit4(-1.51425290102),Adarb1(-1.54599948662),Eif3a(1.01224366992),Rassf2(-2.07386573249),Dnaja1(1.01865622736),Plk1(2.06664813421),Flcn(-1.04326062514),Aida(1.11798589064),Shb(-1.18754548657),Ctdsp2(-1.67419267911),Nup62(1.66577342376)
GO:0098562	regulation of cytoskeleton organization	biological process	13/406	435/20960	0.08229	1	ENSMUSG00000005732(1.58738162893),ENSMUSG00000012443(1.78870624355),ENSMUSG00000021965(1.27467196729),ENSMUSG00000026622(1.86361345719),ENSMUSG00000028718(1.41885508595),ENSMUSG00000028832(1.26803076871),ENSMUSG00000029516(1.31658638458),ENSMUSG00000030867(2.06664813421),ENSMUSG00000032855(-1.33609169864),ENSMUSG00000036223(2.72855394212),ENSMUSG00000037313(1.49729958474),ENSMUSG00000046718(-1.20…	Ranbp1(1.58738162893),Kif11(1.78870624355),Ska3(1.27467196729),Nek2(1.86361345719),Stil(1.41885508595),Stmn1(1.26803076871),Cit(1.31658638458),Plk1(2.06664813421),Pkd1(-1.33609169864),Ska1(2.72855394212),Tacc3(1.49729958474),Bst2(-1.20747977037),Nup62(1.66577342376)
GO:0097708	regulation of programmed cell death	biological process	34/406	1370/20960	0.08256	1	ENSMUSG00000007888(-1.53687254743),ENSMUSG00000015312(-1.10965841039),ENSMUSG00000015709(-1.24982903581),ENSMUSG00000015850(-1.27751877783),ENSMUSG00000017146(1.11243059486),ENSMUSG00000017716(1.60924994647),ENSMUSG00000020914(1.12191442549),ENSMUSG00000023951(-1.00884015588),ENSMUSG00000024793(-1.97023924971),ENSMUSG00000024803(1.02785345501),ENSMUSG00000025001(1.32692555581),ENSMUSG00000026535(…	Crlf1(-1.53687254743),Gadd45b(-1.10965841039),Arnt2(-1.24982903581),Adamtsl4(-1.27751877783),Brca1(1.11243059486),Birc5(1.60924994647),Top2a(1.12191442549),Vegfa(-1.00884015588),Tnfrsf25(-1.97023924971),Ankrd1(1.02785345501),Hells(1.32692555581),Ifi202b(1.0502449632),Pax8(1.39862907988),Rassf2(-2.07386573249),Aurka(1.76269349448),Dnaja1(1.01865622736),Casp9(-1.34785305041),Nupr1(1.01898808618),Pl…
GO:0031410	regulation of translational initiation	biological process	3/406	53/20960	0.08322	1	ENSMUSG00000015846(-1.65790819866),ENSMUSG00000026083(1.03190705583),ENSMUSG00000036698(-1.4321097301)	Rxra(-1.65790819866),Eif5b(1.03190705583),Ago2(-1.4321097301)
GO:0030027	demethylation	biological process	3/406	53/20960	0.08322	1	ENSMUSG00000024201(-1.30652821275),ENSMUSG00000030680(3.33295557938),ENSMUSG00000042650(-1.04389003253)	Kdm4b(-1.30652821275),Pagr1a(3.33295557938),Alkbh5(-1.04389003253)
GO:0016020	placenta development	biological process	6/406	156/20960	0.08339	1	ENSMUSG00000015846(-1.65790819866),ENSMUSG00000020185(1.30725590452),ENSMUSG00000031349(1.59374298808),ENSMUSG00000032855(-1.33609169864),ENSMUSG00000046179(1.41217227156),ENSMUSG00000056501(-1.13357392212)	Rxra(-1.65790819866),E2f7(1.30725590452),Nsdhl(1.59374298808),Pkd1(-1.33609169864),E2f8(1.41217227156),Cebpb(-1.13357392212)
GO:0042995	maturation of LSU-rRNA	biological process	2/406	25/20960	0.08384	1	ENSMUSG00000001056(1.09494632233),ENSMUSG00000038510(1.06886961831)	Nhp2(1.09494632233),Rpf2(1.06886961831)
GO:0005802	lymph vessel development	biological process	2/406	25/20960	0.08384	1	ENSMUSG00000023951(-1.00884015588),ENSMUSG00000032855(-1.33609169864)	Vegfa(-1.00884015588),Pkd1(-1.33609169864)
GO:0009898	cellular component disassembly involved in execution phase of apoptosis	biological process	2/406	25/20960	0.08384	1	ENSMUSG00000020914(1.12191442549),ENSMUSG00000054499(-1.57278473742)	Top2a(1.12191442549),Dedd2(-1.57278473742)
GO:0001726	lipid translocation	biological process	2/406	25/20960	0.08384	1	ENSMUSG00000015243(-1.53287828117),ENSMUSG00000035722(-1.04904862689)	Abca1(-1.53287828117),Abca7(-1.04904862689)
GO:0005773	negative regulation of osteoclast differentiation	biological process	2/406	25/20960	0.08384	1	ENSMUSG00000037940(2.2600226357),ENSMUSG00000048546(-1.15277532763)	Inpp4b(2.2600226357),Tob2(-1.15277532763)
GO:0070382	branching involved in mammary gland duct morphogenesis	biological process	2/406	25/20960	0.08384	1	ENSMUSG00000003534(-1.11038726858),ENSMUSG00000017724(1.72918102172)	Ddr1(-1.11038726858),Etv4(1.72918102172)
GO:0098805	regulation of mesonephros development	biological process	2/406	25/20960	0.08384	1	ENSMUSG00000023951(-1.00884015588),ENSMUSG00000026976(1.39862907988)	Vegfa(-1.00884015588),Pax8(1.39862907988)
GO:0031225	gamete generation	biological process	21/406	783/20960	0.08403	1	ENSMUSG00000019773(1.50053611465),ENSMUSG00000020475(-1.666687807),ENSMUSG00000021569(1.28586405822),ENSMUSG00000022021(1.25839214274),ENSMUSG00000026039(1.44534100398),ENSMUSG00000026779(1.06617994088),ENSMUSG00000027496(1.76269349448),ENSMUSG00000028389(1.00596343401),ENSMUSG00000028410(1.01865622736),ENSMUSG00000030867(2.06664813421),ENSMUSG00000032221(1.82765875998),ENSMUSG00000033952(1.79015…	Fbxo5(1.50053611465),Pgam2(-1.666687807),Trip13(1.28586405822),Diaph3(1.25839214274),Sgol2a(1.44534100398),Mastl(1.06617994088),Aurka(1.76269349448),Zfp37(1.00596343401),Dnaja1(1.01865622736),Plk1(2.06664813421),Mns1(1.82765875998),Aspm(1.79015229178),Brip1(1.48698873393),Amh(-1.05090642513),Adamts2(-1.28842546428),Ttk(1.68107243635),Inhba(1.01480808918),Alkbh5(-1.04389003253),Shb(-1.18754548657)…
GO:0005887	stem cell proliferation	biological process	5/406	120/20960	0.08410	1	ENSMUSG00000023951(-1.00884015588),ENSMUSG00000033952(1.79015229178),ENSMUSG00000044813(-1.18754548657),ENSMUSG00000054717(1.05553458635),ENSMUSG00000079092(1.53121544541)	Vegfa(-1.00884015588),Aspm(1.79015229178),Shb(-1.18754548657),Hmgb2(1.05553458635),Prl2c2(1.53121544541)
GO:0019897	signal transduction by p53 class mediator	biological process	5/406	120/20960	0.08410	1	ENSMUSG00000020108(-1.51425290102),ENSMUSG00000020185(1.30725590452),ENSMUSG00000024803(1.02785345501),ENSMUSG00000030717(1.01898808618),ENSMUSG00000073489(1.03824837645)	Ddit4(-1.51425290102),E2f7(1.30725590452),Ankrd1(1.02785345501),Nupr1(1.01898808618),Ifi204(1.03824837645)
GO:0043296	myeloid cell differentiation	biological process	11/406	354/20960	0.08486	1	ENSMUSG00000015217(1.4814058562),ENSMUSG00000023951(-1.00884015588),ENSMUSG00000024608(-1.21726109256),ENSMUSG00000027339(-2.07386573249),ENSMUSG00000037940(2.2600226357),ENSMUSG00000038128(1.83560718371),ENSMUSG00000041324(1.01480808918),ENSMUSG00000048546(-1.15277532763),ENSMUSG00000053617(-2.49525952953),ENSMUSG00000054717(1.05553458635),ENSMUSG00000056501(-1.13357392212)	Hmgb3(1.4814058562),Vegfa(-1.00884015588),Rps14(-1.21726109256),Rassf2(-2.07386573249),Inpp4b(2.2600226357),Camk4(1.83560718371),Inhba(1.01480808918),Tob2(-1.15277532763),Sh3pxd2a(-2.49525952953),Hmgb2(1.05553458635),Cebpb(-1.13357392212)
GO:0031982	regulation of cell death	biological process	36/406	1467/20960	0.08535	1	ENSMUSG00000007888(-1.53687254743),ENSMUSG00000015312(-1.10965841039),ENSMUSG00000015709(-1.24982903581),ENSMUSG00000015850(-1.27751877783),ENSMUSG00000017146(1.11243059486),ENSMUSG00000017716(1.60924994647),ENSMUSG00000020108(-1.51425290102),ENSMUSG00000020914(1.12191442549),ENSMUSG00000023951(-1.00884015588),ENSMUSG00000024793(-1.97023924971),ENSMUSG00000024803(1.02785345501),ENSMUSG00000025001…	Crlf1(-1.53687254743),Gadd45b(-1.10965841039),Arnt2(-1.24982903581),Adamtsl4(-1.27751877783),Brca1(1.11243059486),Birc5(1.60924994647),Ddit4(-1.51425290102),Top2a(1.12191442549),Vegfa(-1.00884015588),Tnfrsf25(-1.97023924971),Ankrd1(1.02785345501),Hells(1.32692555581),Ifi202b(1.0502449632),Pax8(1.39862907988),Rassf2(-2.07386573249),Aurka(1.76269349448),Dnaja1(1.01865622736),Casp9(-1.34785305041),N…
GO:0045111	Rho protein signal transduction	biological process	6/406	157/20960	0.08537	1	ENSMUSG00000015243(-1.53287828117),ENSMUSG00000028832(1.26803076871),ENSMUSG00000032633(-1.04326062514),ENSMUSG00000032875(-1.14912111981),ENSMUSG00000050147(-2.18941696028),ENSMUSG00000061462(-2.12404916847)	Abca1(-1.53287828117),Stmn1(1.26803076871),Flcn(-1.04326062514),Arhgef17(-1.14912111981),F2rl3(-2.18941696028),Obscn(-2.12404916847)
GO:0008021	multi-organism process	biological process	51/406	2172/20960	0.08550	1	ENSMUSG00000003534(-1.11038726858),ENSMUSG00000004540(3.80884089737),ENSMUSG00000015243(-1.53287828117),ENSMUSG00000015846(-1.65790819866),ENSMUSG00000018900(-1.18115266632),ENSMUSG00000019773(1.50053611465),ENSMUSG00000020108(-1.51425290102),ENSMUSG00000020262(-1.54599948662),ENSMUSG00000020399(2.16446603048),ENSMUSG00000020475(-1.666687807),ENSMUSG00000020914(1.12191442549),ENSMUSG00000021569(1…	Ddr1(-1.11038726858),Psg17(3.80884089737),Abca1(-1.53287828117),Rxra(-1.65790819866),Slc22a5(-1.18115266632),Fbxo5(1.50053611465),Ddit4(-1.51425290102),Adarb1(-1.54599948662),Havcr2(2.16446603048),Pgam2(-1.666687807),Top2a(1.12191442549),Trip13(1.28586405822),Dnajc9(1.08182613212),Diaph3(1.25839214274),Fam111a(1.23881696671),Tnfrsf25(-1.97023924971),Ankrd1(1.02785345501),Pcx(-1.06070311073),Smc3(…
GO:0030139	nucleoside diphosphate phosphorylation	biological process	4/406	86/20960	0.08583	1	ENSMUSG00000000628(-1.23118022545),ENSMUSG00000004267(-1.08252333092),ENSMUSG00000020108(-1.51425290102),ENSMUSG00000020475(-1.666687807)	Hk2(-1.23118022545),Eno2(-1.08252333092),Ddit4(-1.51425290102),Pgam2(-1.666687807)
GO:0031256	endoderm development	biological process	4/406	86/20960	0.08583	1	ENSMUSG00000000957(-1.04727424142),ENSMUSG00000025348(-1.34260758646),ENSMUSG00000031740(-1.54983452396),ENSMUSG00000041324(1.01480808918)	Mmp14(-1.04727424142),Itga7(-1.34260758646),Mmp2(-1.54983452396),Inhba(1.01480808918)
GO:0055037	nicotinamide nucleotide biosynthetic process	biological process	4/406	86/20960	0.08583	1	ENSMUSG00000000628(-1.23118022545),ENSMUSG00000004267(-1.08252333092),ENSMUSG00000020108(-1.51425290102),ENSMUSG00000020475(-1.666687807)	Hk2(-1.23118022545),Eno2(-1.08252333092),Ddit4(-1.51425290102),Pgam2(-1.666687807)
GO:0098588	pyridine nucleotide biosynthetic process	biological process	4/406	86/20960	0.08583	1	ENSMUSG00000000628(-1.23118022545),ENSMUSG00000004267(-1.08252333092),ENSMUSG00000020108(-1.51425290102),ENSMUSG00000020475(-1.666687807)	Hk2(-1.23118022545),Eno2(-1.08252333092),Ddit4(-1.51425290102),Pgam2(-1.666687807)
GO:0070160	vasculature development	biological process	17/406	610/20960	0.08638	1	ENSMUSG00000000957(-1.04727424142),ENSMUSG00000001506(-1.17777600588),ENSMUSG00000015846(-1.65790819866),ENSMUSG00000017146(1.11243059486),ENSMUSG00000020185(1.30725590452),ENSMUSG00000023951(-1.00884015588),ENSMUSG00000026234(1.05014151275),ENSMUSG00000031349(1.59374298808),ENSMUSG00000031486(-1.25765826908),ENSMUSG00000031740(-1.54983452396),ENSMUSG00000032633(-1.04326062514),ENSMUSG00000032855…	Mmp14(-1.04727424142),Col1a1(-1.17777600588),Rxra(-1.65790819866),Brca1(1.11243059486),E2f7(1.30725590452),Vegfa(-1.00884015588),Ncl(1.05014151275),Nsdhl(1.59374298808),Adgra2(-1.25765826908),Mmp2(-1.54983452396),Flcn(-1.04326062514),Pkd1(-1.33609169864),Vhl(-1.32998427565),Rnh1(-1.39282721531),Shb(-1.18754548657),E2f8(1.41217227156),Prl2c2(1.53121544541)
GO:0045121	negative regulation of immune response	biological process	5/406	121/20960	0.08641	1	ENSMUSG00000020399(2.16446603048),ENSMUSG00000026535(1.0502449632),ENSMUSG00000031289(1.46321927952),ENSMUSG00000046718(-1.20747977037),ENSMUSG00000051457(1.66720221979)	Havcr2(2.16446603048),Ifi202b(1.0502449632),Il13ra2(1.46321927952),Bst2(-1.20747977037),Spn(1.66720221979)
GO:0098857	regulation of myeloid cell differentiation	biological process	7/406	196/20960	0.08759	1	ENSMUSG00000015217(1.4814058562),ENSMUSG00000027339(-2.07386573249),ENSMUSG00000037940(2.2600226357),ENSMUSG00000041324(1.01480808918),ENSMUSG00000048546(-1.15277532763),ENSMUSG00000054717(1.05553458635),ENSMUSG00000056501(-1.13357392212)	Hmgb3(1.4814058562),Rassf2(-2.07386573249),Inpp4b(2.2600226357),Inhba(1.01480808918),Tob2(-1.15277532763),Hmgb2(1.05553458635),Cebpb(-1.13357392212)
GO:0005923	positive regulation of catalytic activity	biological process	32/406	1286/20960	0.08784	1	ENSMUSG00000000957(-1.04727424142),ENSMUSG00000005732(1.58738162893),ENSMUSG00000015312(-1.10965841039),ENSMUSG00000021697(1.45504260373),ENSMUSG00000021811(1.08182613212),ENSMUSG00000022422(1.47785247618),ENSMUSG00000023951(-1.00884015588),ENSMUSG00000026414(1.88379715817),ENSMUSG00000026622(1.86361345719),ENSMUSG00000026821(-1.14374196605),ENSMUSG00000027339(-2.07386573249),ENSMUSG00000027947(-…	Mmp14(-1.04727424142),Ranbp1(1.58738162893),Gadd45b(-1.10965841039),Depdc1b(1.45504260373),Dnajc9(1.08182613212),Dscc1(1.47785247618),Vegfa(-1.00884015588),Tnnt2(1.88379715817),Nek2(1.86361345719),Ralgds(-1.14374196605),Rassf2(-2.07386573249),Il6ra(-1.49633704104),Dnajb4(1.48827609886),Depdc1a(1.3863445934),Dnaja1(1.01865622736),Casp9(-1.34785305041),Ssbp1(1.01434838029),Plk1(2.06664813421),Dkc1(…
GO:1990351	hair follicle development	biological process	4/406	87/20960	0.08867	1	ENSMUSG00000015647(-1.73027517778),ENSMUSG00000027208(1.69104915629),ENSMUSG00000031349(1.59374298808),ENSMUSG00000041324(1.01480808918)	Lama5(-1.73027517778),Fgf7(1.69104915629),Nsdhl(1.59374298808),Inhba(1.01480808918)
GO:0005768	RNA export from nucleus	biological process	4/406	87/20960	0.08867	1	ENSMUSG00000005732(1.58738162893),ENSMUSG00000042650(-1.04389003253),ENSMUSG00000068882(1.12459231979),ENSMUSG00000109511(1.66577342376)	Ranbp1(1.58738162893),Alkbh5(-1.04389003253),Ssb(1.12459231979),Nup62(1.66577342376)
GO:0005576	purine nucleoside diphosphate metabolic process	biological process	4/406	87/20960	0.08867	1	ENSMUSG00000000628(-1.23118022545),ENSMUSG00000004267(-1.08252333092),ENSMUSG00000020108(-1.51425290102),ENSMUSG00000020475(-1.666687807)	Hk2(-1.23118022545),Eno2(-1.08252333092),Ddit4(-1.51425290102),Pgam2(-1.666687807)
GO:0097730	purine ribonucleoside diphosphate metabolic process	biological process	4/406	87/20960	0.08867	1	ENSMUSG00000000628(-1.23118022545),ENSMUSG00000004267(-1.08252333092),ENSMUSG00000020108(-1.51425290102),ENSMUSG00000020475(-1.666687807)	Hk2(-1.23118022545),Eno2(-1.08252333092),Ddit4(-1.51425290102),Pgam2(-1.666687807)
GO:0036477	modification of morphology or physiology of other organism	biological process	4/406	87/20960	0.08867	1	ENSMUSG00000015846(-1.65790819866),ENSMUSG00000024892(-1.06070311073),ENSMUSG00000024974(1.25379008331),ENSMUSG00000035042(-1.21062016112)	Rxra(-1.65790819866),Pcx(-1.06070311073),Smc3(1.25379008331),Ccl5(-1.21062016112)
GO:0098984	regulation of cellular localization	biological process	19/406	700/20960	0.08872	1	ENSMUSG00000017716(1.60924994647),ENSMUSG00000021958(1.3621266239),ENSMUSG00000023393(-1.61337430926),ENSMUSG00000023919(1.01161167054),ENSMUSG00000023951(-1.00884015588),ENSMUSG00000024056(1.60740662607),ENSMUSG00000024795(2.07870154566),ENSMUSG00000026414(1.88379715817),ENSMUSG00000028410(1.01865622736),ENSMUSG00000031289(1.46321927952),ENSMUSG00000031403(1.22340537479),ENSMUSG00000032633(-1.04…	Birc5(1.60924994647),Pinx1(1.3621266239),Slc17a9(-1.61337430926),Cenpq(1.01161167054),Vegfa(-1.00884015588),Ndc80(1.60740662607),Kif20b(2.07870154566),Tnnt2(1.88379715817),Dnaja1(1.01865622736),Il13ra2(1.46321927952),Dkc1(1.22340537479),Flcn(-1.04326062514),Vhl(-1.32998427565),Pim3(-1.25331503845),Inpp4b(2.2600226357),F2rl3(-2.18941696028),Rab11fip5(-1.20998466897),Gas1(-1.44834172018),Nup62(1.66…
GO:1902495	tube morphogenesis	biological process	20/406	745/20960	0.08948	1	ENSMUSG00000000957(-1.04727424142),ENSMUSG00000003534(-1.11038726858),ENSMUSG00000015647(-1.73027517778),ENSMUSG00000015846(-1.65790819866),ENSMUSG00000017146(1.11243059486),ENSMUSG00000017724(1.72918102172),ENSMUSG00000020185(1.30725590452),ENSMUSG00000023951(-1.00884015588),ENSMUSG00000024795(2.07870154566),ENSMUSG00000026234(1.05014151275),ENSMUSG00000026976(1.39862907988),ENSMUSG00000031486(-…	Mmp14(-1.04727424142),Ddr1(-1.11038726858),Lama5(-1.73027517778),Rxra(-1.65790819866),Brca1(1.11243059486),Etv4(1.72918102172),E2f7(1.30725590452),Vegfa(-1.00884015588),Kif20b(2.07870154566),Ncl(1.05014151275),Pax8(1.39862907988),Adgra2(-1.25765826908),Mmp2(-1.54983452396),Flcn(-1.04326062514),Pkd1(-1.33609169864),Vhl(-1.32998427565),Rnh1(-1.39282721531),Shb(-1.18754548657),E2f8(1.41217227156),Pr…
GO:0032279	nucleobase-containing small molecule metabolic process	biological process	18/406	657/20960	0.08961	1	ENSMUSG00000000628(-1.23118022545),ENSMUSG00000004267(-1.08252333092),ENSMUSG00000011148(-1.40057235715),ENSMUSG00000015243(-1.53287828117),ENSMUSG00000020108(-1.51425290102),ENSMUSG00000020475(-1.666687807),ENSMUSG00000021520(1.30748321968),ENSMUSG00000023951(-1.00884015588),ENSMUSG00000028980(-2.08818562782),ENSMUSG00000032633(-1.04326062514),ENSMUSG00000063694(1.01422024983),ENSMUSG00000064345…	Hk2(-1.23118022545),Eno2(-1.08252333092),Adssl1(-1.40057235715),Abca1(-1.53287828117),Ddit4(-1.51425290102),Pgam2(-1.666687807),Uqcrb(1.30748321968),Vegfa(-1.00884015588),H6pd(-2.08818562782),Flcn(-1.04326062514),Cycs(1.01422024983),mt-Nd2(1.21003175083),mt-Co2(1.19081285361),mt-Atp6(2.54885259638),mt-Nd4(1.38970973461),mt-Nd5(1.65107209322),mt-Cytb(1.72647318153),mt-Nd4l(1.41217203217)
GO:0099572	response to copper ion	biological process	2/406	26/20960	0.08971	1	ENSMUSG00000031762(-1.05781391303),ENSMUSG00000064370(1.72647318153)	Mt2(-1.05781391303),mt-Cytb(1.72647318153)
GO:0016323	protein localization to chromosome, telomeric region	biological process	2/406	26/20960	0.08971	1	ENSMUSG00000021958(1.3621266239),ENSMUSG00000031403(1.22340537479)	Pinx1(1.3621266239),Dkc1(1.22340537479)
GO:0014069	metanephric epithelium development	biological process	2/406	26/20960	0.08971	1	ENSMUSG00000026976(1.39862907988),ENSMUSG00000032855(-1.33609169864)	Pax8(1.39862907988),Pkd1(-1.33609169864)
GO:0043209	negative regulation of extrinsic apoptotic signaling pathway via death domain receptors	biological process	2/406	26/20960	0.08971	1	ENSMUSG00000017146(1.11243059486),ENSMUSG00000054717(1.05553458635)	Brca1(1.11243059486),Hmgb2(1.05553458635)
GO:0098797	negative regulation of telomere maintenance via telomere lengthening	biological process	2/406	26/20960	0.08971	1	ENSMUSG00000021958(1.3621266239),ENSMUSG00000041064(1.95681570775)	Pinx1(1.3621266239),Pif1(1.95681570775)
GO:0042383	negative regulation of T cell proliferation	biological process	3/406	55/20960	0.09066	1	ENSMUSG00000020399(2.16446603048),ENSMUSG00000051457(1.66720221979),ENSMUSG00000056501(-1.13357392212)	Havcr2(2.16446603048),Spn(1.66720221979),Cebpb(-1.13357392212)
GO:0005769	RNA metabolic process	biological process	94/406	4270/20960	0.09112	1	ENSMUSG00000001056(1.09494632233),ENSMUSG00000001156(-1.06694322911),ENSMUSG00000001506(-1.17777600588),ENSMUSG00000002477(1.09627005914),ENSMUSG00000004151(1.37109479685),ENSMUSG00000006678(1.09593202225),ENSMUSG00000006715(1.14097583668),ENSMUSG00000007216(-1.16438170726),ENSMUSG00000015217(1.4814058562),ENSMUSG00000015709(-1.24982903581),ENSMUSG00000015846(-1.65790819866),ENSMUSG00000017146(1.…	Nhp2(1.09494632233),Mxd1(-1.06694322911),Col1a1(-1.17777600588),Snrpd1(1.09627005914),Etv1(1.37109479685),Pola1(1.09593202225),Gmnn(1.14097583668),Zfp775(-1.16438170726),Hmgb3(1.4814058562),Arnt2(-1.24982903581),Rxra(-1.65790819866),Brca1(1.11243059486),Birc5(1.60924994647),Etv4(1.72918102172),Uchl5(1.1595869002),Gtf3c6(1.54673881492),E2f7(1.30725590452),Adarb1(-1.54599948662),Hnrnpab(1.011967029…
GO:0031253	cellular response to hypoxia	biological process	5/406	123/20960	0.09113	1	ENSMUSG00000023951(-1.00884015588),ENSMUSG00000024803(1.02785345501),ENSMUSG00000027715(1.81432412613),ENSMUSG00000033933(-1.32998427565),ENSMUSG00000034329(1.48698873393)	Vegfa(-1.00884015588),Ankrd1(1.02785345501),Ccna2(1.81432412613),Vhl(-1.32998427565),Brip1(1.48698873393)
GO:0005770	small molecule biosynthetic process	biological process	17/406	615/20960	0.09132	1	ENSMUSG00000000628(-1.23118022545),ENSMUSG00000004267(-1.08252333092),ENSMUSG00000006344(-2.11767055467),ENSMUSG00000017146(1.11243059486),ENSMUSG00000017754(-1.04179377879),ENSMUSG00000020108(-1.51425290102),ENSMUSG00000020475(-1.666687807),ENSMUSG00000024665(1.33820614684),ENSMUSG00000024892(-1.06070311073),ENSMUSG00000027875(-1.46379011341),ENSMUSG00000027952(1.10745669559),ENSMUSG00000029597(…	Hk2(-1.23118022545),Eno2(-1.08252333092),Ggt5(-2.11767055467),Brca1(1.11243059486),Pltp(-1.04179377879),Ddit4(-1.51425290102),Pgam2(-1.666687807),Fads2(1.33820614684),Pcx(-1.06070311073),Hmgcs2(-1.46379011341),Pmvk(1.10745669559),Sds(-1.84842117743),Nsdhl(1.59374298808),Ip6k1(-1.26711170323),Hacd2(-1.15242499402),Hmgcs1(1.21796296939),Vkorc1(-1.48223849636)
GO:0034703	body fluid secretion	biological process	4/406	88/20960	0.09155	1	ENSMUSG00000000628(-1.23118022545),ENSMUSG00000003534(-1.11038726858),ENSMUSG00000023951(-1.00884015588),ENSMUSG00000064354(1.19081285361)	Hk2(-1.23118022545),Ddr1(-1.11038726858),Vegfa(-1.00884015588),mt-Co2(1.19081285361)
GO:0034702	regulation of neural precursor cell proliferation	biological process	4/406	88/20960	0.09155	1	ENSMUSG00000022322(1.6744984253),ENSMUSG00000023951(-1.00884015588),ENSMUSG00000033952(1.79015229178),ENSMUSG00000079092(1.53121544541)	Shcbp1(1.6744984253),Vegfa(-1.00884015588),Aspm(1.79015229178),Prl2c2(1.53121544541)
GO:0036064	lung development	biological process	7/406	199/20960	0.09307	1	ENSMUSG00000000957(-1.04727424142),ENSMUSG00000015647(-1.73027517778),ENSMUSG00000023951(-1.00884015588),ENSMUSG00000027208(1.69104915629),ENSMUSG00000032855(-1.33609169864),ENSMUSG00000036545(-1.28842546428),ENSMUSG00000057457(1.42574370771)	Mmp14(-1.04727424142),Lama5(-1.73027517778),Vegfa(-1.00884015588),Fgf7(1.69104915629),Pkd1(-1.33609169864),Adamts2(-1.28842546428),Phex(1.42574370771)
GO:0000323	sulfur amino acid transport	biological process	1/406	5/20960	0.09318	1	ENSMUSG00000036534(-1.00691509778)	Slc38a7(-1.00691509778)
GO:0005764	type IV hypersensitivity	biological process	1/406	5/20960	0.09318	1	ENSMUSG00000051457(1.66720221979)	Spn(1.66720221979)
GO:0150034	regulation of dendritic cell cytokine production	biological process	1/406	5/20960	0.09318	1	ENSMUSG00000046718(-1.20747977037)	Bst2(-1.20747977037)
GO:0061695	negative regulation of T-helper 1 type immune response	biological process	1/406	5/20960	0.09318	1	ENSMUSG00000020399(2.16446603048)	Havcr2(2.16446603048)
GO:0043204	negative regulation of acute inflammatory response to antigenic stimulus	biological process	1/406	5/20960	0.09318	1	ENSMUSG00000051457(1.66720221979)	Spn(1.66720221979)
GO:0031300	positive regulation of humoral immune response mediated by circulating immunoglobulin	biological process	1/406	5/20960	0.09318	1	ENSMUSG00000030895(-1.27726415737)	Hpx(-1.27726415737)
GO:0031461	DNA replication, synthesis of RNA primer	biological process	1/406	5/20960	0.09318	1	ENSMUSG00000006678(1.09593202225)	Pola1(1.09593202225)
GO:0005788	lagging strand elongation	biological process	1/406	5/20960	0.09318	1	ENSMUSG00000006678(1.09593202225)	Pola1(1.09593202225)
GO:0016591	transcription initiation from RNA polymerase III promoter	biological process	1/406	5/20960	0.09318	1	ENSMUSG00000032398(1.04362678402)	Snapc5(1.04362678402)
GO:0031234	glutamine transport	biological process	1/406	5/20960	0.09318	1	ENSMUSG00000036534(-1.00691509778)	Slc38a7(-1.00691509778)
GO:1990234	regulation of synaptic growth at neuromuscular junction	biological process	1/406	5/20960	0.09318	1	ENSMUSG00000041936(-1.11128643418)	Agrn(-1.11128643418)
GO:1902911	isopentenyl diphosphate biosynthetic process	biological process	1/406	5/20960	0.09318	1	ENSMUSG00000027952(1.10745669559)	Pmvk(1.10745669559)
GO:0005798	regulation of activation of Janus kinase activity	biological process	1/406	5/20960	0.09318	1	ENSMUSG00000027947(-1.49633704104)	Il6ra(-1.49633704104)
GO:0030136	free ubiquitin chain polymerization	biological process	1/406	5/20960	0.09318	1	ENSMUSG00000001403(1.65910661439)	Ube2c(1.65910661439)
GO:0031301	protein O-linked glycosylation via serine	biological process	1/406	5/20960	0.09318	1	ENSMUSG00000089704(-1.0810736862)	Galnt2(-1.0810736862)
GO:0030424	protein O-linked glycosylation via threonine	biological process	1/406	5/20960	0.09318	1	ENSMUSG00000089704(-1.0810736862)	Galnt2(-1.0810736862)
GO:0099503	regulation of DNA-dependent DNA replication initiation	biological process	1/406	5/20960	0.09318	1	ENSMUSG00000046591(1.33562495706)	Ticrr(1.33562495706)
GO:0016605	apoptotic chromosome condensation	biological process	1/406	5/20960	0.09318	1	ENSMUSG00000020914(1.12191442549)	Top2a(1.12191442549)
GO:0030175	membrane disassembly	biological process	1/406	5/20960	0.09318	1	ENSMUSG00000030867(2.06664813421)	Plk1(2.06664813421)
GO:0097731	regulation of myeloid dendritic cell activation	biological process	1/406	5/20960	0.09318	1	ENSMUSG00000020399(2.16446603048)	Havcr2(2.16446603048)
GO:0097733	regulation of Cdc42 protein signal transduction	biological process	1/406	5/20960	0.09318	1	ENSMUSG00000015243(-1.53287828117)	Abca1(-1.53287828117)
GO:1905368	negative regulation of interferon-alpha production	biological process	1/406	5/20960	0.09318	1	ENSMUSG00000020399(2.16446603048)	Havcr2(2.16446603048)
GO:0070161	protein glycosylation in Golgi	biological process	1/406	5/20960	0.09318	1	ENSMUSG00000028618(-1.54801471512)	Tmem59(-1.54801471512)
GO:0044441	positive regulation of cell-cell adhesion mediated by integrin	biological process	1/406	5/20960	0.09318	1	ENSMUSG00000035042(-1.21062016112)	Ccl5(-1.21062016112)
GO:0019867	positive regulation of homotypic cell-cell adhesion	biological process	1/406	5/20960	0.09318	1	ENSMUSG00000035042(-1.21062016112)	Ccl5(-1.21062016112)
GO:0031902	ncRNA 5'-end processing	biological process	1/406	5/20960	0.09318	1	ENSMUSG00000068882(1.12459231979)	Ssb(1.12459231979)
GO:0031968	positive regulation of endothelial cell chemotaxis by VEGF-activated vascular endothelial growth fac...	biological process	1/406	5/20960	0.09318	1	ENSMUSG00000023951(-1.00884015588)	Vegfa(-1.00884015588)
GO:0098589	tRNA 3'-end processing	biological process	1/406	5/20960	0.09318	1	ENSMUSG00000068882(1.12459231979)	Ssb(1.12459231979)
GO:0005911	double-strand break repair via single-strand annealing	biological process	1/406	5/20960	0.09318	1	ENSMUSG00000041238(1.06682498488)	Rbbp8(1.06682498488)
GO:0005884	regulation of single stranded viral RNA replication via double stranded DNA intermediate	biological process	1/406	5/20960	0.09318	1	ENSMUSG00000020914(1.12191442549)	Top2a(1.12191442549)
GO:0005913	isopentenyl diphosphate metabolic process	biological process	1/406	5/20960	0.09318	1	ENSMUSG00000027952(1.10745669559)	Pmvk(1.10745669559)
GO:0016607	eye pigmentation	biological process	1/406	5/20960	0.09318	1	ENSMUSG00000033933(-1.32998427565)	Vhl(-1.32998427565)
GO:0031970	astrocyte activation	biological process	1/406	5/20960	0.09318	1	ENSMUSG00000031762(-1.05781391303)	Mt2(-1.05781391303)
GO:0044853	tRNA transport	biological process	1/406	5/20960	0.09318	1	ENSMUSG00000068882(1.12459231979)	Ssb(1.12459231979)
GO:0005912	nuclear envelope disassembly	biological process	1/406	5/20960	0.09318	1	ENSMUSG00000030867(2.06664813421)	Plk1(2.06664813421)
GO:0072562	negative regulation of histone H3-K4 methylation	biological process	1/406	5/20960	0.09318	1	ENSMUSG00000017146(1.11243059486)	Brca1(1.11243059486)
GO:0000313	negative regulation of oocyte development	biological process	1/406	5/20960	0.09318	1	ENSMUSG00000044813(-1.18754548657)	Shb(-1.18754548657)
GO:0005761	lung growth	biological process	1/406	5/20960	0.09318	1	ENSMUSG00000027208(1.69104915629)	Fgf7(1.69104915629)
GO:1904949	intestinal epithelial structure maintenance	biological process	1/406	5/20960	0.09318	1	ENSMUSG00000018900(-1.18115266632)	Slc22a5(-1.18115266632)
GO:0098862	positive regulation of meiosis I	biological process	1/406	5/20960	0.09318	1	ENSMUSG00000019773(1.50053611465)	Fbxo5(1.50053611465)
GO:0036126	smooth muscle cell-matrix adhesion	biological process	1/406	5/20960	0.09318	1	ENSMUSG00000003534(-1.11038726858)	Ddr1(-1.11038726858)
GO:0097729	retinal blood vessel morphogenesis	biological process	1/406	5/20960	0.09318	1	ENSMUSG00000023951(-1.00884015588)	Vegfa(-1.00884015588)
GO:0030135	positive regulation of transcription from RNA polymerase II promoter in response to hypoxia	biological process	1/406	5/20960	0.09318	1	ENSMUSG00000023951(-1.00884015588)	Vegfa(-1.00884015588)
GO:0033267	negative regulation of chemokine-mediated signaling pathway	biological process	1/406	5/20960	0.09318	1	ENSMUSG00000035042(-1.21062016112)	Ccl5(-1.21062016112)
GO:0032587	ciliary neurotrophic factor-mediated signaling pathway	biological process	1/406	5/20960	0.09318	1	ENSMUSG00000027947(-1.49633704104)	Il6ra(-1.49633704104)
GO:0005758	cellular response to indole-3-methanol	biological process	1/406	5/20960	0.09318	1	ENSMUSG00000017146(1.11243059486)	Brca1(1.11243059486)
GO:1902554	mesenchymal stem cell maintenance involved in nephron morphogenesis	biological process	1/406	5/20960	0.09318	1	ENSMUSG00000026976(1.39862907988)	Pax8(1.39862907988)
GO:0005741	metanephric tubule formation	biological process	1/406	5/20960	0.09318	1	ENSMUSG00000026976(1.39862907988)	Pax8(1.39862907988)
GO:0005901	metanephric nephron tubule epithelial cell differentiation	biological process	1/406	5/20960	0.09318	1	ENSMUSG00000026976(1.39862907988)	Pax8(1.39862907988)
GO:0044297	metanephric S-shaped body morphogenesis	biological process	1/406	5/20960	0.09318	1	ENSMUSG00000026976(1.39862907988)	Pax8(1.39862907988)
GO:0031514	regulation of metanephric nephron tubule epithelial cell differentiation	biological process	1/406	5/20960	0.09318	1	ENSMUSG00000026976(1.39862907988)	Pax8(1.39862907988)
GO:0030054	plus-end-directed vesicle transport along microtubule	biological process	1/406	5/20960	0.09318	1	ENSMUSG00000032254(1.93582768527)	Kif23(1.93582768527)
GO:0030055	plus-end-directed organelle transport along microtubule	biological process	1/406	5/20960	0.09318	1	ENSMUSG00000032254(1.93582768527)	Kif23(1.93582768527)
GO:1905369	maintenance of protein location in mitochondrion	biological process	1/406	5/20960	0.09318	1	ENSMUSG00000000628(-1.23118022545)	Hk2(-1.23118022545)
GO:0005615	osteoclast fusion	biological process	1/406	5/20960	0.09318	1	ENSMUSG00000053617(-2.49525952953)	Sh3pxd2a(-2.49525952953)
GO:0000502	viral translational termination-reinitiation	biological process	1/406	5/20960	0.09318	1	ENSMUSG00000024991(1.01224366992)	Eif3a(1.01224366992)
GO:0035097	membrane depolarization during AV node cell action potential	biological process	1/406	5/20960	0.09318	1	ENSMUSG00000020866(-1.11506146857)	Cacna1g(-1.11506146857)
GO:0032993	regulation of retinal ganglion cell axon guidance	biological process	1/406	5/20960	0.09318	1	ENSMUSG00000023951(-1.00884015588)	Vegfa(-1.00884015588)
GO:1903561	negative regulation of vascular endothelial growth factor signaling pathway	biological process	1/406	5/20960	0.09318	1	ENSMUSG00000031486(-1.25765826908)	Adgra2(-1.25765826908)
GO:0005924	negative regulation of cell proliferation involved in kidney development	biological process	1/406	5/20960	0.09318	1	ENSMUSG00000032633(-1.04326062514)	Flcn(-1.04326062514)
GO:0097223	positive regulation of histone deacetylase activity	biological process	1/406	5/20960	0.09318	1	ENSMUSG00000023951(-1.00884015588)	Vegfa(-1.00884015588)
GO:0043025	negative regulation of apoptotic process involved in morphogenesis	biological process	1/406	5/20960	0.09318	1	ENSMUSG00000026976(1.39862907988)	Pax8(1.39862907988)
GO:0030684	negative regulation of stem cell population maintenance	biological process	1/406	5/20960	0.09318	1	ENSMUSG00000026976(1.39862907988)	Pax8(1.39862907988)
GO:0044438	carnitine transmembrane transport	biological process	1/406	5/20960	0.09318	1	ENSMUSG00000018900(-1.18115266632)	Slc22a5(-1.18115266632)
GO:0044439	regulation of protein localization to early endosome	biological process	1/406	5/20960	0.09318	1	ENSMUSG00000023951(-1.00884015588)	Vegfa(-1.00884015588)
GO:0005925	positive regulation of protein localization to early endosome	biological process	1/406	5/20960	0.09318	1	ENSMUSG00000023951(-1.00884015588)	Vegfa(-1.00884015588)
GO:0030133	regulation of sodium ion export across plasma membrane	biological process	1/406	5/20960	0.09318	1	ENSMUSG00000041936(-1.11128643418)	Agrn(-1.11128643418)
GO:0001750	regulation of somatic stem cell population maintenance	biological process	1/406	5/20960	0.09318	1	ENSMUSG00000026976(1.39862907988)	Pax8(1.39862907988)
GO:0030662	negative regulation of apoptotic process involved in development	biological process	1/406	5/20960	0.09318	1	ENSMUSG00000026976(1.39862907988)	Pax8(1.39862907988)
GO:0070062	positive regulation of protein localization to nucleolus	biological process	1/406	5/20960	0.09318	1	ENSMUSG00000021958(1.3621266239)	Pinx1(1.3621266239)
GO:0044291	regulation of protein localization to endosome	biological process	1/406	5/20960	0.09318	1	ENSMUSG00000023951(-1.00884015588)	Vegfa(-1.00884015588)
GO:0045335	positive regulation of protein localization to endosome	biological process	1/406	5/20960	0.09318	1	ENSMUSG00000023951(-1.00884015588)	Vegfa(-1.00884015588)
GO:0070603	negative regulation of oogenesis	biological process	1/406	5/20960	0.09318	1	ENSMUSG00000044813(-1.18754548657)	Shb(-1.18754548657)
GO:0001669	regulation of determination of dorsal identity	biological process	1/406	5/20960	0.09318	1	ENSMUSG00000042901(1.11798589064)	Aida(1.11798589064)
GO:0005811	positive regulation of natural killer cell chemotaxis	biological process	1/406	5/20960	0.09318	1	ENSMUSG00000035042(-1.21062016112)	Ccl5(-1.21062016112)
GO:0005783	regulation of thyroid hormone generation	biological process	1/406	5/20960	0.09318	1	ENSMUSG00000026976(1.39862907988)	Pax8(1.39862907988)
GO:0044448	regulation of leukocyte mediated immunity	biological process	6/406	161/20960	0.09355	1	ENSMUSG00000020399(2.16446603048),ENSMUSG00000030680(3.33295557938),ENSMUSG00000030895(-1.27726415737),ENSMUSG00000031289(1.46321927952),ENSMUSG00000046718(-1.20747977037),ENSMUSG00000051457(1.66720221979)	Havcr2(2.16446603048),Pagr1a(3.33295557938),Hpx(-1.27726415737),Il13ra2(1.46321927952),Bst2(-1.20747977037),Spn(1.66720221979)
GO:0030141	cellular response to lipopolysaccharide	biological process	6/406	161/20960	0.09355	1	ENSMUSG00000015243(-1.53287828117),ENSMUSG00000020399(2.16446603048),ENSMUSG00000024803(1.02785345501),ENSMUSG00000035042(-1.21062016112),ENSMUSG00000054717(1.05553458635),ENSMUSG00000056501(-1.13357392212)	Abca1(-1.53287828117),Havcr2(2.16446603048),Ankrd1(1.02785345501),Ccl5(-1.21062016112),Hmgb2(1.05553458635),Cebpb(-1.13357392212)
GO:0098573	cellular amide metabolic process	biological process	23/406	884/20960	0.09388	1	ENSMUSG00000001056(1.09494632233),ENSMUSG00000006344(-2.11767055467),ENSMUSG00000015846(-1.65790819866),ENSMUSG00000020190(-1.13192927989),ENSMUSG00000020475(-1.666687807),ENSMUSG00000024608(-1.21726109256),ENSMUSG00000024991(1.01224366992),ENSMUSG00000026083(1.03190705583),ENSMUSG00000026234(1.05014151275),ENSMUSG00000031029(-1.34171278753),ENSMUSG00000031245(2.01276499475),ENSMUSG00000032423(1.…	Nhp2(1.09494632233),Ggt5(-2.11767055467),Rxra(-1.65790819866),Mknk2(-1.13192927989),Pgam2(-1.666687807),Rps14(-1.21726109256),Eif3a(1.01224366992),Eif5b(1.03190705583),Ncl(1.05014151275),Eif3f(-1.34171278753),Hmgn5(2.01276499475),Syncrip(1.20426851967),Abca7(-1.04904862689),Upf3b(1.56191096958),Ago2(-1.4321097301),Aspg(-1.78801954573),Fau(-1.00246394275),Rps21(-1.3203372871),Rpl22l1(-1.5636710356…
GO:0044440	molting cycle process	biological process	4/406	89/20960	0.09448	1	ENSMUSG00000015647(-1.73027517778),ENSMUSG00000027208(1.69104915629),ENSMUSG00000031349(1.59374298808),ENSMUSG00000041324(1.01480808918)	Lama5(-1.73027517778),Fgf7(1.69104915629),Nsdhl(1.59374298808),Inhba(1.01480808918)
GO:0015629	hair cycle process	biological process	4/406	89/20960	0.09448	1	ENSMUSG00000015647(-1.73027517778),ENSMUSG00000027208(1.69104915629),ENSMUSG00000031349(1.59374298808),ENSMUSG00000041324(1.01480808918)	Lama5(-1.73027517778),Fgf7(1.69104915629),Nsdhl(1.59374298808),Inhba(1.01480808918)
GO:0043230	pyridine-containing compound biosynthetic process	biological process	4/406	89/20960	0.09448	1	ENSMUSG00000000628(-1.23118022545),ENSMUSG00000004267(-1.08252333092),ENSMUSG00000020108(-1.51425290102),ENSMUSG00000020475(-1.666687807)	Hk2(-1.23118022545),Eno2(-1.08252333092),Ddit4(-1.51425290102),Pgam2(-1.666687807)
GO:0035869	skin epidermis development	biological process	4/406	89/20960	0.09448	1	ENSMUSG00000015647(-1.73027517778),ENSMUSG00000027208(1.69104915629),ENSMUSG00000031349(1.59374298808),ENSMUSG00000041324(1.01480808918)	Lama5(-1.73027517778),Fgf7(1.69104915629),Nsdhl(1.59374298808),Inhba(1.01480808918)
GO:0030880	cellular response to nutrient	biological process	3/406	56/20960	0.09449	1	ENSMUSG00000001506(-1.17777600588),ENSMUSG00000034329(1.48698873393),ENSMUSG00000057457(1.42574370771)	Col1a1(-1.17777600588),Brip1(1.48698873393),Phex(1.42574370771)
GO:0030658	positive regulation of mitotic cell cycle phase transition	biological process	3/406	56/20960	0.09449	1	ENSMUSG00000001403(1.65910661439),ENSMUSG00000002297(1.32828827774),ENSMUSG00000017716(1.60924994647)	Ube2c(1.65910661439),Dbf4(1.32828827774),Birc5(1.60924994647)
GO:0032592	amide biosynthetic process	biological process	19/406	707/20960	0.09532	1	ENSMUSG00000001056(1.09494632233),ENSMUSG00000006344(-2.11767055467),ENSMUSG00000015846(-1.65790819866),ENSMUSG00000020190(-1.13192927989),ENSMUSG00000024608(-1.21726109256),ENSMUSG00000024991(1.01224366992),ENSMUSG00000026083(1.03190705583),ENSMUSG00000026234(1.05014151275),ENSMUSG00000031029(-1.34171278753),ENSMUSG00000032423(1.20426851967),ENSMUSG00000036572(1.56191096958),ENSMUSG00000036698(-…	Nhp2(1.09494632233),Ggt5(-2.11767055467),Rxra(-1.65790819866),Mknk2(-1.13192927989),Rps14(-1.21726109256),Eif3a(1.01224366992),Eif5b(1.03190705583),Ncl(1.05014151275),Eif3f(-1.34171278753),Syncrip(1.20426851967),Upf3b(1.56191096958),Ago2(-1.4321097301),Fau(-1.00246394275),Rps21(-1.3203372871),Rpl22l1(-1.56367103565),Ticrr(1.33562495706),Nsun3(-1.99291971476),Rpl39(-1.69935139588),Rps27(-1.5801544…
GO:0000428	multicellular organismal reproductive process	biological process	24/406	931/20960	0.09548	1	ENSMUSG00000015846(-1.65790819866),ENSMUSG00000019773(1.50053611465),ENSMUSG00000020399(2.16446603048),ENSMUSG00000020475(-1.666687807),ENSMUSG00000021569(1.28586405822),ENSMUSG00000022021(1.25839214274),ENSMUSG00000026039(1.44534100398),ENSMUSG00000026779(1.06617994088),ENSMUSG00000027496(1.76269349448),ENSMUSG00000028389(1.00596343401),ENSMUSG00000028410(1.01865622736),ENSMUSG00000030317(-1.524…	Rxra(-1.65790819866),Fbxo5(1.50053611465),Havcr2(2.16446603048),Pgam2(-1.666687807),Trip13(1.28586405822),Diaph3(1.25839214274),Sgol2a(1.44534100398),Mastl(1.06617994088),Aurka(1.76269349448),Zfp37(1.00596343401),Dnaja1(1.01865622736),Timp4(-1.52485089526),Plk1(2.06664813421),Mns1(1.82765875998),Aspm(1.79015229178),Brip1(1.48698873393),Amh(-1.05090642513),Adamts2(-1.28842546428),Ttk(1.68107243635…
GO:0005938	positive regulation of biosynthetic process	biological process	41/406	1717/20960	0.09550	1	ENSMUSG00000001506(-1.17777600588),ENSMUSG00000004151(1.37109479685),ENSMUSG00000015243(-1.53287828117),ENSMUSG00000015709(-1.24982903581),ENSMUSG00000015846(-1.65790819866),ENSMUSG00000017146(1.11243059486),ENSMUSG00000017724(1.72918102172),ENSMUSG00000020185(1.30725590452),ENSMUSG00000020358(1.01196702909),ENSMUSG00000020914(1.12191442549),ENSMUSG00000021714(1.24142795532),ENSMUSG00000022360(1.…	Col1a1(-1.17777600588),Etv1(1.37109479685),Abca1(-1.53287828117),Arnt2(-1.24982903581),Rxra(-1.65790819866),Brca1(1.11243059486),Etv4(1.72918102172),E2f7(1.30725590452),Hnrnpab(1.01196702909),Top2a(1.12191442549),Cenpk(1.24142795532),Atad2(1.04501123308),Dscc1(1.47785247618),Vegfa(-1.00884015588),Ankrd1(1.02785345501),Ncl(1.05014151275),Nek2(1.86361345719),Pax8(1.39862907988),Fgf7(1.69104915629),…
GO:0055029	endochondral ossification	biological process	2/406	27/20960	0.09569	1	ENSMUSG00000000957(-1.04727424142),ENSMUSG00000001506(-1.17777600588)	Mmp14(-1.04727424142),Col1a1(-1.17777600588)
GO:0030018	regulation of interleukin-4 production	biological process	2/406	27/20960	0.09569	1	ENSMUSG00000020399(2.16446603048),ENSMUSG00000056501(-1.13357392212)	Havcr2(2.16446603048),Cebpb(-1.13357392212)
GO:0010008	replacement ossification	biological process	2/406	27/20960	0.09569	1	ENSMUSG00000000957(-1.04727424142),ENSMUSG00000001506(-1.17777600588)	Mmp14(-1.04727424142),Col1a1(-1.17777600588)
GO:0044437	positive regulation of blood vessel endothelial cell migration	biological process	2/406	27/20960	0.09569	1	ENSMUSG00000023951(-1.00884015588),ENSMUSG00000079092(1.53121544541)	Vegfa(-1.00884015588),Prl2c2(1.53121544541)
GO:0005778	regulation of B cell differentiation	biological process	2/406	27/20960	0.09569	1	ENSMUSG00000000957(-1.04727424142),ENSMUSG00000015217(1.4814058562)	Mmp14(-1.04727424142),Hmgb3(1.4814058562)
GO:0031903	regulation of p38MAPK cascade	biological process	2/406	27/20960	0.09569	1	ENSMUSG00000015312(-1.10965841039),ENSMUSG00000023951(-1.00884015588)	Gadd45b(-1.10965841039),Vegfa(-1.00884015588)
GO:0120111	response to hormone	biological process	23/406	887/20960	0.09645	1	ENSMUSG00000000957(-1.04727424142),ENSMUSG00000001506(-1.17777600588),ENSMUSG00000015709(-1.24982903581),ENSMUSG00000015846(-1.65790819866),ENSMUSG00000017146(1.11243059486),ENSMUSG00000020108(-1.51425290102),ENSMUSG00000020593(-1.14112545436),ENSMUSG00000026976(1.39862907988),ENSMUSG00000027715(1.81432412613),ENSMUSG00000028150(-1.32129894767),ENSMUSG00000028410(1.01865622736),ENSMUSG00000028693…	Mmp14(-1.04727424142),Col1a1(-1.17777600588),Arnt2(-1.24982903581),Rxra(-1.65790819866),Brca1(1.11243059486),Ddit4(-1.51425290102),Lpin1(-1.14112545436),Pax8(1.39862907988),Ccna2(1.81432412613),Rorc(-1.32129894767),Dnaja1(1.01865622736),Nasp(1.036123853),Casp9(-1.34785305041),Timp4(-1.52485089526),Pagr1a(3.33295557938),Brip1(1.48698873393),Rbbp8(1.06682498488),Inhba(1.01480808918),Agrn(-1.1112864…
GO:0045177	positive regulation of biological process	biological process	112/406	5176/20960	0.09678	1	ENSMUSG00000000628(-1.23118022545),ENSMUSG00000000957(-1.04727424142),ENSMUSG00000001056(1.09494632233),ENSMUSG00000001403(1.65910661439),ENSMUSG00000001506(-1.17777600588),ENSMUSG00000002297(1.32828827774),ENSMUSG00000004151(1.37109479685),ENSMUSG00000005732(1.58738162893),ENSMUSG00000007888(-1.53687254743),ENSMUSG00000015243(-1.53287828117),ENSMUSG00000015312(-1.10965841039),ENSMUSG00000015709(…	Hk2(-1.23118022545),Mmp14(-1.04727424142),Nhp2(1.09494632233),Ube2c(1.65910661439),Col1a1(-1.17777600588),Dbf4(1.32828827774),Etv1(1.37109479685),Ranbp1(1.58738162893),Crlf1(-1.53687254743),Abca1(-1.53287828117),Gadd45b(-1.10965841039),Arnt2(-1.24982903581),Rxra(-1.65790819866),Adamtsl4(-1.27751877783),Brca1(1.11243059486),Birc5(1.60924994647),Etv4(1.72918102172),Pltp(-1.04179377879),Rac3(-1.1822…
GO:0030660	extracellular matrix organization	biological process	7/406	201/20960	0.09683	1	ENSMUSG00000001506(-1.17777600588),ENSMUSG00000003534(-1.11038726858),ENSMUSG00000015647(-1.73027517778),ENSMUSG00000015850(-1.27751877783),ENSMUSG00000026574(-1.16898364748),ENSMUSG00000033933(-1.32998427565),ENSMUSG00000036545(-1.28842546428)	Col1a1(-1.17777600588),Ddr1(-1.11038726858),Lama5(-1.73027517778),Adamtsl4(-1.27751877783),Dpt(-1.16898364748),Vhl(-1.32998427565),Adamts2(-1.28842546428)
GO:0044421	cellular response to fibroblast growth factor stimulus	biological process	4/406	90/20960	0.09744	1	ENSMUSG00000001506(-1.17777600588),ENSMUSG00000022322(1.6744984253),ENSMUSG00000027208(1.69104915629),ENSMUSG00000035042(-1.21062016112)	Col1a1(-1.17777600588),Shcbp1(1.6744984253),Fgf7(1.69104915629),Ccl5(-1.21062016112)
GO:0005637	positive regulation of ossification	biological process	4/406	90/20960	0.09744	1	ENSMUSG00000023951(-1.00884015588),ENSMUSG00000048546(-1.15277532763),ENSMUSG00000056501(-1.13357392212),ENSMUSG00000073489(1.03824837645)	Vegfa(-1.00884015588),Tob2(-1.15277532763),Cebpb(-1.13357392212),Ifi204(1.03824837645)
GO:0031526	blood vessel morphogenesis	biological process	14/406	491/20960	0.09786	1	ENSMUSG00000000957(-1.04727424142),ENSMUSG00000015846(-1.65790819866),ENSMUSG00000017146(1.11243059486),ENSMUSG00000020185(1.30725590452),ENSMUSG00000023951(-1.00884015588),ENSMUSG00000026234(1.05014151275),ENSMUSG00000031486(-1.25765826908),ENSMUSG00000031740(-1.54983452396),ENSMUSG00000032633(-1.04326062514),ENSMUSG00000033933(-1.32998427565),ENSMUSG00000038650(-1.39282721531),ENSMUSG0000004481…	Mmp14(-1.04727424142),Rxra(-1.65790819866),Brca1(1.11243059486),E2f7(1.30725590452),Vegfa(-1.00884015588),Ncl(1.05014151275),Adgra2(-1.25765826908),Mmp2(-1.54983452396),Flcn(-1.04326062514),Vhl(-1.32998427565),Rnh1(-1.39282721531),Shb(-1.18754548657),E2f8(1.41217227156),Prl2c2(1.53121544541)
GO:0000151	aminoglycan biosynthetic process	biological process	3/406	57/20960	0.09837	1	ENSMUSG00000028838(-1.7317644978),ENSMUSG00000041936(-1.11128643418),ENSMUSG00000059479(-1.80068867525)	Extl1(-1.7317644978),Agrn(-1.11128643418),B3gnt8(-1.80068867525)
GO:0005774	response to cocaine	biological process	3/406	57/20960	0.09837	1	ENSMUSG00000027715(1.81432412613),ENSMUSG00000037605(1.37979675633),ENSMUSG00000064368(1.34533034742)	Ccna2(1.81432412613),Adgrl3(1.37979675633),mt-Nd6(1.34533034742)
GO:0000315	respiratory tube development	biological process	7/406	202/20960	0.09874	1	ENSMUSG00000000957(-1.04727424142),ENSMUSG00000015647(-1.73027517778),ENSMUSG00000023951(-1.00884015588),ENSMUSG00000027208(1.69104915629),ENSMUSG00000032855(-1.33609169864),ENSMUSG00000036545(-1.28842546428),ENSMUSG00000057457(1.42574370771)	Mmp14(-1.04727424142),Lama5(-1.73027517778),Vegfa(-1.00884015588),Fgf7(1.69104915629),Pkd1(-1.33609169864),Adamts2(-1.28842546428),Phex(1.42574370771)
GO:0005762	aromatic compound biosynthetic process	biological process	89/406	4043/20960	0.09919	1	ENSMUSG00000000628(-1.23118022545),ENSMUSG00000001156(-1.06694322911),ENSMUSG00000001506(-1.17777600588),ENSMUSG00000004151(1.37109479685),ENSMUSG00000004267(-1.08252333092),ENSMUSG00000006678(1.09593202225),ENSMUSG00000006715(1.14097583668),ENSMUSG00000007216(-1.16438170726),ENSMUSG00000011148(-1.40057235715),ENSMUSG00000015217(1.4814058562),ENSMUSG00000015243(-1.53287828117),ENSMUSG00000015709(…	Hk2(-1.23118022545),Mxd1(-1.06694322911),Col1a1(-1.17777600588),Etv1(1.37109479685),Eno2(-1.08252333092),Pola1(1.09593202225),Gmnn(1.14097583668),Zfp775(-1.16438170726),Adssl1(-1.40057235715),Hmgb3(1.4814058562),Abca1(-1.53287828117),Arnt2(-1.24982903581),Rxra(-1.65790819866),Brca1(1.11243059486),Birc5(1.60924994647),Etv4(1.72918102172),Uchl5(1.1595869002),Gtf3c6(1.54673881492),Ddit4(-1.514252901…
GO:0060170	regulation of hydrolase activity	biological process	30/406	1210/20960	0.09938	1	ENSMUSG00000000957(-1.04727424142),ENSMUSG00000005732(1.58738162893),ENSMUSG00000017716(1.60924994647),ENSMUSG00000018189(1.1595869002),ENSMUSG00000021697(1.45504260373),ENSMUSG00000021811(1.08182613212),ENSMUSG00000023951(-1.00884015588),ENSMUSG00000026414(1.88379715817),ENSMUSG00000026535(1.0502449632),ENSMUSG00000026779(1.06617994088),ENSMUSG00000026821(-1.14374196605),ENSMUSG00000027326(1.298…	Mmp14(-1.04727424142),Ranbp1(1.58738162893),Birc5(1.60924994647),Uchl5(1.1595869002),Depdc1b(1.45504260373),Dnajc9(1.08182613212),Vegfa(-1.00884015588),Tnnt2(1.88379715817),Ifi202b(1.0502449632),Mastl(1.06617994088),Ralgds(-1.14374196605),Knl1(1.2983257689),Dnajb4(1.48827609886),Depdc1a(1.3863445934),Dnaja1(1.01865622736),Casp9(-1.34785305041),Sspo(-2.94663745683),Ssbp1(1.01434838029),Timp4(-1.52…
GO:0031965	kidney morphogenesis	biological process	4/406	91/20960	0.10046	1	ENSMUSG00000015647(-1.73027517778),ENSMUSG00000023951(-1.00884015588),ENSMUSG00000026976(1.39862907988),ENSMUSG00000032855(-1.33609169864)	Lama5(-1.73027517778),Vegfa(-1.00884015588),Pax8(1.39862907988),Pkd1(-1.33609169864)
GO:0005929	nephron tubule development	biological process	4/406	91/20960	0.10046	1	ENSMUSG00000015647(-1.73027517778),ENSMUSG00000023951(-1.00884015588),ENSMUSG00000026976(1.39862907988),ENSMUSG00000032855(-1.33609169864)	Lama5(-1.73027517778),Vegfa(-1.00884015588),Pax8(1.39862907988),Pkd1(-1.33609169864)
GO:0031228	regulation of cellular catabolic process	biological process	16/406	580/20960	0.10047	1	ENSMUSG00000000628(-1.23118022545),ENSMUSG00000018189(1.1595869002),ENSMUSG00000020108(-1.51425290102),ENSMUSG00000020475(-1.666687807),ENSMUSG00000023393(-1.61337430926),ENSMUSG00000027496(1.76269349448),ENSMUSG00000028618(-1.54801471512),ENSMUSG00000030317(-1.52485089526),ENSMUSG00000030867(2.06664813421),ENSMUSG00000031403(1.22340537479),ENSMUSG00000031722(-1.05038546398),ENSMUSG00000032423(1.…	Hk2(-1.23118022545),Uchl5(1.1595869002),Ddit4(-1.51425290102),Pgam2(-1.666687807),Slc17a9(-1.61337430926),Aurka(1.76269349448),Tmem59(-1.54801471512),Timp4(-1.52485089526),Plk1(2.06664813421),Dkc1(1.22340537479),Hp(-1.05038546398),Syncrip(1.20426851967),Flcn(-1.04326062514),Pkd1(-1.33609169864),Ago2(-1.4321097301),Bmf(-1.33638242713)
GO:0005903	pyridine nucleotide metabolic process	biological process	5/406	127/20960	0.10096	1	ENSMUSG00000000628(-1.23118022545),ENSMUSG00000004267(-1.08252333092),ENSMUSG00000020108(-1.51425290102),ENSMUSG00000020475(-1.666687807),ENSMUSG00000028980(-2.08818562782)	Hk2(-1.23118022545),Eno2(-1.08252333092),Ddit4(-1.51425290102),Pgam2(-1.666687807),H6pd(-2.08818562782)
GO:0031090	nicotinamide nucleotide metabolic process	biological process	5/406	127/20960	0.10096	1	ENSMUSG00000000628(-1.23118022545),ENSMUSG00000004267(-1.08252333092),ENSMUSG00000020108(-1.51425290102),ENSMUSG00000020475(-1.666687807),ENSMUSG00000028980(-2.08818562782)	Hk2(-1.23118022545),Eno2(-1.08252333092),Ddit4(-1.51425290102),Pgam2(-1.666687807),H6pd(-2.08818562782)
GO:0030173	centriole replication	biological process	2/406	28/20960	0.10178	1	ENSMUSG00000028718(1.41885508595),ENSMUSG00000109511(1.66577342376)	Stil(1.41885508595),Nup62(1.66577342376)
GO:0034704	negative regulation of Notch signaling pathway	biological process	2/406	28/20960	0.10178	1	ENSMUSG00000000957(-1.04727424142),ENSMUSG00000035314(-1.40077392496)	Mmp14(-1.04727424142),Gdpd5(-1.40077392496)
GO:0098878	centrosome localization	biological process	2/406	28/20960	0.10178	1	ENSMUSG00000027496(1.76269349448),ENSMUSG00000033952(1.79015229178)	Aurka(1.76269349448),Aspm(1.79015229178)
GO:0008328	histone lysine demethylation	biological process	2/406	28/20960	0.10178	1	ENSMUSG00000024201(-1.30652821275),ENSMUSG00000030680(3.33295557938)	Kdm4b(-1.30652821275),Pagr1a(3.33295557938)
[truncated: 4,595 more rows]
