# Supplementary material for: Col5a3 Likely Promotes Adipogenesis of 3T3-L1 Through Oxidative Phosphorylation
Source: Genes (Basel). 2025 Jan 27;16(2):165. doi: 10.3390/genes16020165 (PMC11855316; doi:10.3390/genes16020165)
Supplement: Supplementary file 1 [file genes-16-00165-s001.zip › Table S3.The KEGG pathway analysis of DEGs.xls]

## Sheet: KEGG功能富集分析结果表
id	Description	Significant	Annotated	Pvalue	Qvalue	Signi_id	Signi_symbol
ko00190	Oxidative phosphorylation	13/164	135/7279	9.68918505802992e-06	0.00121386036508029	ENSMUSG00000064370(1.72647318153),ENSMUSG00000064341(1.42279185586),ENSMUSG00000064357(2.54885259638),ENSMUSG00000064368(1.34533034742),ENSMUSG00000064354(1.19081285361),ENSMUSG00000021520(1.30748321968),ENSMUSG00000063694(1.01422024983),ENSMUSG00000015575(-1.11204620163),ENSMUSG00000064345(1.21003175083),ENSMUSG00000064367(1.65107209322),ENSMUSG00000064363(1.38970973461),ENSMUSG00000065947(1.412…	mt-Cytb(1.72647318153),mt-Nd1(1.42279185586),mt-Atp6(2.54885259638),mt-Nd6(1.34533034742),mt-Co2(1.19081285361),Uqcrb(1.30748321968),Cycs(1.01422024983),Atp6v0e(-1.11204620163),mt-Nd2(1.21003175083),mt-Nd5(1.65107209322),mt-Nd4(1.38970973461),mt-Nd4l(1.41217203217),Ndufb4(1.24059556336)
ko04110	Cell cycle	13/164	140/7279	1.44145918353284e-05	0.00121386036508029	ENSMUSG00000015312(-1.10965841039),ENSMUSG00000022034(1.21826767243),ENSMUSG00000024056(1.60740662607),ENSMUSG00000041133(1.01802195222),ENSMUSG00000032218(1.63344573421),ENSMUSG00000005410(1.55079788751),ENSMUSG00000002297(1.32828827774),ENSMUSG00000023940(1.65005781878),ENSMUSG00000027715(1.81432412613),ENSMUSG00000030867(2.06664813421),ENSMUSG00000024974(1.25379008331),ENSMUSG00000019773(1.500…	Gadd45b(-1.10965841039),Esco2(1.21826767243),Ndc80(1.60740662607),Smc1a(1.01802195222),Ccnb2(1.63344573421),Mcm5(1.55079788751),Dbf4(1.32828827774),Sgol1(1.65005781878),Ccna2(1.81432412613),Plk1(2.06664813421),Smc3(1.25379008331),Fbxo5(1.50053611465),Bub1b(1.23410856791)
ko00900	Terpenoid backbone biosynthesis	5/164	23/7279	0.000132286965337493	0.00742663665052592	ENSMUSG00000027875(-1.46379011341),ENSMUSG00000093930(1.21796296939),ENSMUSG00000058258(1.80567595482),ENSMUSG00000027952(1.10745669559),ENSMUSG00000023832(1.36037357566)	Hmgcs2(-1.46379011341),Hmgcs1(1.21796296939),Idi1(1.80567595482),Pmvk(1.10745669559),Acat2(1.36037357566)
ko03440	Homologous recombination	6/164	41/7279	0.000279221267816526	0.0117566849606958	ENSMUSG00000034329(1.48698873393),ENSMUSG00000029911(1.01434838029),ENSMUSG00000039055(1.26862695507),ENSMUSG00000017146(1.11243059486),ENSMUSG00000078773(1.10262719543),ENSMUSG00000041238(1.06682498488)	Brip1(1.48698873393),Ssbp1(1.01434838029),Eme1(1.26862695507),Brca1(1.11243059486),Rad54b(1.10262719543),Rbbp8(1.06682498488)
ko02020	Two-component system	3/164	15/7279	0.00418606700342733	0.120084247405238	ENSMUSG00000064370(1.72647318153),ENSMUSG00000063694(1.01422024983),ENSMUSG00000023832(1.36037357566)	mt-Cytb(1.72647318153),Cycs(1.01422024983),Acat2(1.36037357566)
ko00510	N-Glycan biosynthesis	5/164	48/7279	0.0042780013138116	0.120084247405238	ENSMUSG00000038886(-1.18028257951),ENSMUSG00000036620(-1.25791217652),ENSMUSG00000042428(-1.34259757487),ENSMUSG00000037306(-1.00109454419),ENSMUSG00000042737(-1.2559928679)	Man2a2(-1.18028257951),Mgat4b(-1.25791217652),Mgat3(-1.34259757487),Man1c1(-1.00109454419),Dpm3(-1.2559928679)
ko04714	Thermogenesis	11/164	217/7279	0.00972541934564121	0.219110592443026	ENSMUSG00000064370(1.72647318153),ENSMUSG00000064341(1.42279185586),ENSMUSG00000064357(2.54885259638),ENSMUSG00000064368(1.34533034742),ENSMUSG00000064354(1.19081285361),ENSMUSG00000021520(1.30748321968),ENSMUSG00000064345(1.21003175083),ENSMUSG00000064367(1.65107209322),ENSMUSG00000064363(1.38970973461),ENSMUSG00000065947(1.41217203217),ENSMUSG00000022820(1.24059556336)	mt-Cytb(1.72647318153),mt-Nd1(1.42279185586),mt-Atp6(2.54885259638),mt-Nd6(1.34533034742),mt-Co2(1.19081285361),Uqcrb(1.30748321968),mt-Nd2(1.21003175083),mt-Nd5(1.65107209322),mt-Nd4(1.38970973461),mt-Nd4l(1.41217203217),Ndufb4(1.24059556336)
ko04066	HIF-1 signaling pathway	7/164	110/7279	0.0118550364779795	0.219110592443026	ENSMUSG00000033933(-1.32998427565),ENSMUSG00000027947(-1.49633704104),ENSMUSG00000028645(-1.19256098516),ENSMUSG00000026773(-1.51913906931),ENSMUSG00000004267(-1.08252333092),ENSMUSG00000020190(-1.13192927989),ENSMUSG00000000628(-1.23118022545)	Vhl(-1.32998427565),Il6ra(-1.49633704104),Slc2a1(-1.19256098516),Pfkfb3(-1.51913906931),Eno2(-1.08252333092),Mknk2(-1.13192927989),Hk2(-1.23118022545)
ko04114	Oocyte meiosis	7/164	111/7279	0.012420166112565	0.219110592443026	ENSMUSG00000041133(1.01802195222),ENSMUSG00000032218(1.63344573421),ENSMUSG00000023940(1.65005781878),ENSMUSG00000030867(2.06664813421),ENSMUSG00000024974(1.25379008331),ENSMUSG00000027496(1.76269349448),ENSMUSG00000019773(1.50053611465)	Smc1a(1.01802195222),Ccnb2(1.63344573421),Sgol1(1.65005781878),Plk1(2.06664813421),Smc3(1.25379008331),Aurka(1.76269349448),Fbxo5(1.50053611465)
ko04723	Retrograde endocannabinoid signaling	8/164	139/7279	0.0130096914263047	0.219110592443026	ENSMUSG00000064341(1.42279185586),ENSMUSG00000064368(1.34533034742),ENSMUSG00000071658(-1.26792687869),ENSMUSG00000064345(1.21003175083),ENSMUSG00000064367(1.65107209322),ENSMUSG00000064363(1.38970973461),ENSMUSG00000065947(1.41217203217),ENSMUSG00000022820(1.24059556336)	mt-Nd1(1.42279185586),mt-Nd6(1.34533034742),Gng3(-1.26792687869),mt-Nd2(1.21003175083),mt-Nd5(1.65107209322),mt-Nd4(1.38970973461),mt-Nd4l(1.41217203217),Ndufb4(1.24059556336)
ko04512	ECM-receptor interaction	5/164	67/7279	0.0171638845633845	0.238301813136136	ENSMUSG00000015647(-1.73027517778),ENSMUSG00000001506(-1.17777600588),ENSMUSG00000020330(1.72447215876),ENSMUSG00000025348(-1.34260758646),ENSMUSG00000027570(-1.03152252345)	Lama5(-1.73027517778),Col1a1(-1.17777600588),Hmmr(1.72447215876),Itga7(-1.34260758646),Col9a3(-1.03152252345)
ko04111	Cell cycle - yeast	5/164	69/7279	0.019274184862258	0.238301813136136	ENSMUSG00000034906(1.25839536458),ENSMUSG00000041133(1.01802195222),ENSMUSG00000005410(1.55079788751),ENSMUSG00000024974(1.25379008331),ENSMUSG00000028312(1.46977761883)	Ncaph(1.25839536458),Smc1a(1.01802195222),Mcm5(1.55079788751),Smc3(1.25379008331),Smc2(1.46977761883)
ko04115	p53 signaling pathway	5/164	69/7279	0.019274184862258	0.238301813136136	ENSMUSG00000015312(-1.10965841039),ENSMUSG00000028914(-1.34785305041),ENSMUSG00000063694(1.01422024983),ENSMUSG00000032218(1.63344573421),ENSMUSG00000029385(-1.03485627859)	Gadd45b(-1.10965841039),Casp9(-1.34785305041),Cycs(1.01422024983),Ccnb2(1.63344573421),Ccng2(-1.03485627859)
ko00650	Butanoate metabolism	3/164	26/7279	0.0199649315153426	0.238301813136136	ENSMUSG00000027875(-1.46379011341),ENSMUSG00000093930(1.21796296939),ENSMUSG00000023832(1.36037357566)	Hmgcs2(-1.46379011341),Hmgcs1(1.21796296939),Acat2(1.36037357566)
ko04814	Motor proteins	8/164	152/7279	0.0212237552324371	0.238301813136136	ENSMUSG00000036768(1.24134824232),ENSMUSG00000034311(1.52324034085),ENSMUSG00000032254(1.93582768527),ENSMUSG00000024795(2.07870154566),ENSMUSG00000003779(1.71059033185),ENSMUSG00000012443(1.78870624355),ENSMUSG00000028678(1.85095173015),ENSMUSG00000026414(1.88379715817)	Kif15(1.24134824232),Kif4(1.52324034085),Kif23(1.93582768527),Kif20b(2.07870154566),Kif20a(1.71059033185),Kif11(1.78870624355),Kif2c(1.85095173015),Tnnt2(1.88379715817)
ko03320	PPAR signaling pathway	5/164	76/7279	0.0279784852500092	0.294510371052729	ENSMUSG00000017754(-1.04179377879),ENSMUSG00000027875(-1.46379011341),ENSMUSG00000093930(1.21796296939),ENSMUSG00000015846(-1.65790819866),ENSMUSG00000024665(1.33820614684)	Pltp(-1.04179377879),Hmgcs2(-1.46379011341),Hmgcs1(1.21796296939),Rxra(-1.65790819866),Fads2(1.33820614684)
ko04215	Apoptosis - multiple species	3/164	32/7279	0.0345440979904472	0.342232549750561	ENSMUSG00000017716(1.60924994647),ENSMUSG00000028914(-1.34785305041),ENSMUSG00000063694(1.01422024983)	Birc5(1.60924994647),Casp9(-1.34785305041),Cycs(1.01422024983)
ko03030	DNA replication	3/164	35/7279	0.0434224158193766	0.406291610005863	ENSMUSG00000006678(1.09593202225),ENSMUSG00000029911(1.01434838029),ENSMUSG00000005410(1.55079788751)	Pola1(1.09593202225),Ssbp1(1.01434838029),Mcm5(1.55079788751)
ko00430	Taurine and hypotaurine metabolism	2/164	16/7279	0.0492369508546528	0.436449425858418	ENSMUSG00000006344(-2.11767055467),ENSMUSG00000026691(-1.46844393993)	Ggt5(-2.11767055467),Fmo3(-1.46844393993)
ko00513	Various types of N-glycan biosynthesis	3/164	39/7279	0.0568467317184735	0.478709319734514	ENSMUSG00000038886(-1.18028257951),ENSMUSG00000036620(-1.25791217652),ENSMUSG00000037306(-1.00109454419)	Man2a2(-1.18028257951),Mgat4b(-1.25791217652),Man1c1(-1.00109454419)
ko00362	Benzoate degradation	1/164	3/7279	0.0660891340150657	0.530038167539374	ENSMUSG00000023832(1.36037357566)	Acat2(1.36037357566)
ko02010	ABC transporters	3/164	43/7279	0.0719943534787156	0.551152945291602	ENSMUSG00000029408(-1.24634862082),ENSMUSG00000015243(-1.53287828117),ENSMUSG00000035722(-1.04904862689)	Abcb9(-1.24634862082),Abca1(-1.53287828117),Abca7(-1.04904862689)
ko00290	Valine, leucine and isoleucine biosynthesis	1/164	4/7279	0.087139351445182	0.622776807251173	ENSMUSG00000029597(-1.84842117743)	Sds(-1.84842117743)
ko03460	Fanconi anemia pathway	3/164	47/7279	0.0887456950332922	0.622776807251173	ENSMUSG00000034329(1.48698873393),ENSMUSG00000039055(1.26862695507),ENSMUSG00000017146(1.11243059486)	Brip1(1.48698873393),Eme1(1.26862695507),Brca1(1.11243059486)
ko00280	Valine, leucine and isoleucine degradation	3/164	51/7279	0.106964786096927	0.670311826698626	ENSMUSG00000027875(-1.46379011341),ENSMUSG00000093930(1.21796296939),ENSMUSG00000023832(1.36037357566)	Hmgcs2(-1.46379011341),Hmgcs1(1.21796296939),Acat2(1.36037357566)
ko00524	Neomycin, kanamycin and gentamicin biosynthesis	1/164	5/7279	0.107717928264837	0.670311826698626	ENSMUSG00000000628(-1.23118022545)	Hk2(-1.23118022545)
ko04260	Cardiac muscle contraction	4/164	82/7279	0.113165458035483	0.670311826698626	ENSMUSG00000064370(1.72647318153),ENSMUSG00000064354(1.19081285361),ENSMUSG00000021520(1.30748321968),ENSMUSG00000026414(1.88379715817)	mt-Cytb(1.72647318153),mt-Co2(1.19081285361),Uqcrb(1.30748321968),Tnnt2(1.88379715817)
ko04914	Progesterone-mediated oocyte maturation	4/164	82/7279	0.113165458035483	0.670311826698626	ENSMUSG00000032218(1.63344573421),ENSMUSG00000027715(1.81432412613),ENSMUSG00000030867(2.06664813421),ENSMUSG00000027496(1.76269349448)	Ccnb2(1.63344573421),Ccna2(1.81432412613),Plk1(2.06664813421),Aurka(1.76269349448)
ko00680	Methane metabolism	2/164	26/7279	0.11541931765967	0.670311826698626	ENSMUSG00000020475(-1.666687807),ENSMUSG00000004267(-1.08252333092)	Pgam2(-1.666687807),Eno2(-1.08252333092)
ko04151	PI3K-Akt signaling pathway	11/164	329/7279	0.122862322140649	0.689753387456272	ENSMUSG00000015647(-1.73027517778),ENSMUSG00000027208(1.69104915629),ENSMUSG00000028914(-1.34785305041),ENSMUSG00000027947(-1.49633704104),ENSMUSG00000020108(-1.51425290102),ENSMUSG00000071658(-1.26792687869),ENSMUSG00000001506(-1.17777600588),ENSMUSG00000017146(1.11243059486),ENSMUSG00000015846(-1.65790819866),ENSMUSG00000025348(-1.34260758646),ENSMUSG00000027570(-1.03152252345)	Lama5(-1.73027517778),Fgf7(1.69104915629),Casp9(-1.34785305041),Il6ra(-1.49633704104),Ddit4(-1.51425290102),Gng3(-1.26792687869),Col1a1(-1.17777600588),Brca1(1.11243059486),Rxra(-1.65790819866),Itga7(-1.34260758646),Col9a3(-1.03152252345)
ko00460	Cyanoamino acid metabolism	1/164	7/7279	0.147501943375769	0.801368792533891	ENSMUSG00000006344(-2.11767055467)	Ggt5(-2.11767055467)
ko01040	Biosynthesis of unsaturated fatty acids	2/164	32/7279	0.161751540756556	0.834038734154449	ENSMUSG00000035376(-1.15242499402),ENSMUSG00000024665(1.33820614684)	Hacd2(-1.15242499402),Fads2(1.33820614684)
ko04113	Meiosis - yeast	3/164	62/7279	0.163419464473387	0.834038734154449	ENSMUSG00000041133(1.01802195222),ENSMUSG00000005410(1.55079788751),ENSMUSG00000024974(1.25379008331)	Smc1a(1.01802195222),Mcm5(1.55079788751),Smc3(1.25379008331)
ko00512	Mucin type O-glycan biosynthesis	2/164	33/7279	0.169775014158212	0.839737411604875	ENSMUSG00000013846(-1.08390692435),ENSMUSG00000089704(-1.0810736862)	St3gal1(-1.08390692435),Galnt2(-1.0810736862)
ko00010	Glycolysis / Gluconeogenesis	3/164	64/7279	0.174507930849138	0.839737411604875	ENSMUSG00000020475(-1.666687807),ENSMUSG00000004267(-1.08252333092),ENSMUSG00000000628(-1.23118022545)	Pgam2(-1.666687807),Eno2(-1.08252333092),Hk2(-1.23118022545)
ko03010	Ribosome	5/164	134/7279	0.184453320889644	0.846712818220834	ENSMUSG00000039001(-1.3203372871),ENSMUSG00000090733(-1.58015442255),ENSMUSG00000038274(-1.00246394275),ENSMUSG00000024608(-1.21726109256),ENSMUSG00000079641(-1.69935139588)	Rps21(-1.3203372871),Rps27(-1.58015442255),Fau(-1.00246394275),Rps14(-1.21726109256),Rpl39(-1.69935139588)
ko00051	Fructose and mannose metabolism	2/164	35/7279	0.18601222225289	0.846712818220834	ENSMUSG00000026773(-1.51913906931),ENSMUSG00000000628(-1.23118022545)	Pfkfb3(-1.51913906931),Hk2(-1.23118022545)
ko00521	Streptomycin biosynthesis	1/164	10/7279	0.203895810044344	0.896058755386092	ENSMUSG00000000628(-1.23118022545)	Hk2(-1.23118022545)
ko00260	Glycine, serine and threonine metabolism	2/164	39/7279	0.219061882186746	0.896058755386092	ENSMUSG00000020475(-1.666687807),ENSMUSG00000029597(-1.84842117743)	Pgam2(-1.666687807),Sds(-1.84842117743)
ko04975	Fat digestion and absorption	2/164	39/7279	0.219061882186746	0.896058755386092	ENSMUSG00000015243(-1.53287828117),ENSMUSG00000023832(1.36037357566)	Abca1(-1.53287828117),Acat2(1.36037357566)
ko04979	Cholesterol metabolism	2/164	40/7279	0.227408486105141	0.896058755386092	ENSMUSG00000017754(-1.04179377879),ENSMUSG00000015243(-1.53287828117)	Pltp(-1.04179377879),Abca1(-1.53287828117)
ko03008	Ribosome biogenesis in eukaryotes	3/164	74/7279	0.232662670990929	0.896058755386092	ENSMUSG00000026020(1.11989359295),ENSMUSG00000031403(1.22340537479),ENSMUSG00000001056(1.09494632233)	Nop58(1.11989359295),Dkc1(1.22340537479),Nhp2(1.09494632233)
ko00514	Other types of O-glycan biosynthesis	2/164	41/7279	0.235777529276635	0.896058755386092	ENSMUSG00000030074(-1.09307697871),ENSMUSG00000089704(-1.0810736862)	Gxylt2(-1.09307697871),Galnt2(-1.0810736862)
ko00130	Ubiquinone and other terpenoid-quinone biosynthesis	1/164	12/7279	0.239415698704721	0.896058755386092	ENSMUSG00000096145(-1.48223849636)	Vkorc1(-1.48223849636)
ko00730	Thiamine metabolism	1/164	12/7279	0.239415698704721	0.896058755386092	ENSMUSG00000031851(-1.10739475435)	Ntpcr(-1.10739475435)
ko00533	Glycosaminoglycan biosynthesis - keratan sulfate	1/164	13/7279	0.256580391894817	0.919437014628684	ENSMUSG00000013846(-1.08390692435)	St3gal1(-1.08390692435)
ko00720	Carbon fixation pathways in prokaryotes	1/164	13/7279	0.256580391894817	0.919437014628684	ENSMUSG00000023832(1.36037357566)	Acat2(1.36037357566)
ko04060	Cytokine-cytokine receptor interaction	8/164	277/7279	0.286342225034657	0.925972972992088	ENSMUSG00000031289(1.46321927952),ENSMUSG00000027947(-1.49633704104),ENSMUSG00000078735(-1.19195825739),ENSMUSG00000035262(-1.05090642513),ENSMUSG00000024793(-1.97023924971),ENSMUSG00000073876(-1.21926647929),ENSMUSG00000035042(-1.21062016112),ENSMUSG00000041324(1.01480808918)	Il13ra2(1.46321927952),Il6ra(-1.49633704104),Il11ra2(-1.19195825739),Amh(-1.05090642513),Tnfrsf25(-1.97023924971),Gm13305(-1.21926647929),Ccl5(-1.21062016112),Inhba(1.01480808918)
ko00120	Primary bile acid biosynthesis	1/164	15/7279	0.289763185007013	0.925972972992088	ENSMUSG00000042289(-1.09103899941)	Hsd3b7(-1.09103899941)
ko00604	Glycosphingolipid biosynthesis - ganglio series	1/164	15/7279	0.289763185007013	0.925972972992088	ENSMUSG00000013846(-1.08390692435)	St3gal1(-1.08390692435)
ko04068	FoxO signaling pathway	4/164	123/7279	0.300595071962636	0.925972972992088	ENSMUSG00000015312(-1.10965841039),ENSMUSG00000032218(1.63344573421),ENSMUSG00000029385(-1.03485627859),ENSMUSG00000030867(2.06664813421)	Gadd45b(-1.10965841039),Ccnb2(1.63344573421),Ccng2(-1.03485627859),Plk1(2.06664813421)
ko00910	Nitrogen metabolism	1/164	16/7279	0.305798267283838	0.925972972992088	ENSMUSG00000038526(-2.4770170977)	Car14(-2.4770170977)
ko04070	Phosphatidylinositol signaling system	3/164	86/7279	0.306100223387761	0.925972972992088	ENSMUSG00000037940(2.2600226357),ENSMUSG00000032594(-1.26711170323),ENSMUSG00000058793(-1.0694639775)	Inpp4b(2.2600226357),Ip6k1(-1.26711170323),Cds2(-1.0694639775)
ko04212	Longevity regulating pathway - worm	3/164	86/7279	0.306100223387761	0.925972972992088	ENSMUSG00000033933(-1.32998427565),ENSMUSG00000031762(-1.05781391303),ENSMUSG00000093989(1.78847503721)	Vhl(-1.32998427565),Mt2(-1.05781391303),Rnasek(1.78847503721)
ko00511	Other glycan degradation	1/164	17/7279	0.321473481956211	0.925972972992088	ENSMUSG00000033857(-1.19608708767)	Engase(-1.19608708767)
ko00603	Glycosphingolipid biosynthesis - globo and isoglobo series	1/164	17/7279	0.321473481956211	0.925972972992088	ENSMUSG00000013846(-1.08390692435)	St3gal1(-1.08390692435)
ko04640	Hematopoietic cell lineage	3/164	89/7279	0.324708597981741	0.925972972992088	ENSMUSG00000027947(-1.49633704104),ENSMUSG00000078735(-1.19195825739),ENSMUSG00000073876(-1.21926647929)	Il6ra(-1.49633704104),Il11ra2(-1.19195825739),Gm13305(-1.21926647929)
ko03013	Nucleocytoplasmic transport	3/164	90/7279	0.330914600935888	0.925972972992088	ENSMUSG00000018362(1.54058558094),ENSMUSG00000109511(1.66577342376),ENSMUSG00000036572(1.56191096958)	Kpna2(1.54058558094),Nup62(1.66577342376),Upf3b(1.56191096958)
ko04210	Apoptosis	4/164	133/7279	0.351919469554524	0.925972972992088	ENSMUSG00000017716(1.60924994647),ENSMUSG00000015312(-1.10965841039),ENSMUSG00000028914(-1.34785305041),ENSMUSG00000063694(1.01422024983)	Birc5(1.60924994647),Gadd45b(-1.10965841039),Casp9(-1.34785305041),Cycs(1.01422024983)
ko04510	Focal adhesion	5/164	175/7279	0.359660691975085	0.925972972992088	ENSMUSG00000015647(-1.73027517778),ENSMUSG00000001506(-1.17777600588),ENSMUSG00000018012(-1.18227456767),ENSMUSG00000025348(-1.34260758646),ENSMUSG00000027570(-1.03152252345)	Lama5(-1.73027517778),Col1a1(-1.17777600588),Rac3(-1.18227456767),Itga7(-1.34260758646),Col9a3(-1.03152252345)
ko04370	VEGF signaling pathway	2/164	56/7279	0.360945636327314	0.925972972992088	ENSMUSG00000028914(-1.34785305041),ENSMUSG00000018012(-1.18227456767)	Casp9(-1.34785305041),Rac3(-1.18227456767)
ko04120	Ubiquitin mediated proteolysis	4/164	135/7279	0.36222505117732	0.925972972992088	ENSMUSG00000001403(1.65910661439),ENSMUSG00000033933(-1.32998427565),ENSMUSG00000020802(-1.2186364172),ENSMUSG00000017146(1.11243059486)	Ube2c(1.65910661439),Vhl(-1.32998427565),Ube2o(-1.2186364172),Brca1(1.11243059486)
ko00100	Steroid biosynthesis	1/164	20/7279	0.366419313167433	0.925972972992088	ENSMUSG00000031349(1.59374298808)	Nsdhl(1.59374298808)
ko00531	Glycosaminoglycan degradation	1/164	20/7279	0.366419313167433	0.925972972992088	ENSMUSG00000001751(-1.08229759425)	Naglu(-1.08229759425)
ko00592	alpha-Linolenic acid metabolism	1/164	21/7279	0.380733575826276	0.925972972992088	ENSMUSG00000024665(1.33820614684)	Fads2(1.33820614684)
ko00515	Mannose type O-glycan biosynthesis	1/164	22/7279	0.394726369097768	0.925972972992088	ENSMUSG00000043153(1.12703242174)	Ispd(1.12703242174)
ko00534	Glycosaminoglycan biosynthesis - heparan sulfate / heparin	1/164	22/7279	0.394726369097768	0.925972972992088	ENSMUSG00000028838(-1.7317644978)	Extl1(-1.7317644978)
ko03430	Mismatch repair	1/164	22/7279	0.394726369097768	0.925972972992088	ENSMUSG00000029911(1.01434838029)	Ssbp1(1.01434838029)
ko04392	Hippo signaling pathway - multiple species	1/164	24/7279	0.421776093245222	0.925972972992088	ENSMUSG00000027339(-2.07386573249)	Rassf2(-2.07386573249)
ko04966	Collecting duct acid secretion	1/164	26/7279	0.447624005831166	0.925972972992088	ENSMUSG00000015575(-1.11204620163)	Atp6v0e(-1.11204620163)
ko04920	Adipocytokine signaling pathway	2/164	67/7279	0.44806154727479	0.925972972992088	ENSMUSG00000028645(-1.19256098516),ENSMUSG00000015846(-1.65790819866)	Slc2a1(-1.19256098516),Rxra(-1.65790819866)
ko04623	Cytosolic DNA-sensing pathway	2/164	68/7279	0.455660904912779	0.925972972992088	ENSMUSG00000035042(-1.21062016112),ENSMUSG00000026535(1.0502449632)	Ccl5(-1.21062016112),Ifi202b(1.0502449632)
ko04668	TNF signaling pathway	3/164	111/7279	0.458831447910683	0.925972972992088	ENSMUSG00000000957(-1.04727424142),ENSMUSG00000056501(-1.13357392212),ENSMUSG00000035042(-1.21062016112)	Mmp14(-1.04727424142),Cebpb(-1.13357392212),Ccl5(-1.21062016112)
ko04919	Thyroid hormone signaling pathway	3/164	111/7279	0.458831447910683	0.925972972992088	ENSMUSG00000028914(-1.34785305041),ENSMUSG00000028645(-1.19256098516),ENSMUSG00000015846(-1.65790819866)	Casp9(-1.34785305041),Slc2a1(-1.19256098516),Rxra(-1.65790819866)
ko00062	Fatty acid elongation	1/164	28/7279	0.472323189928021	0.925972972992088	ENSMUSG00000035376(-1.15242499402)	Hacd2(-1.15242499402)
ko04630	JAK-STAT signaling pathway	4/164	158/7279	0.47885918364603	0.925972972992088	ENSMUSG00000031289(1.46321927952),ENSMUSG00000027947(-1.49633704104),ENSMUSG00000078735(-1.19195825739),ENSMUSG00000073876(-1.21926647929)	Il13ra2(1.46321927952),Il6ra(-1.49633704104),Il11ra2(-1.19195825739),Gm13305(-1.21926647929)
ko00030	Pentose phosphate pathway	1/164	29/7279	0.484257957112106	0.925972972992088	ENSMUSG00000028980(-2.08818562782)	H6pd(-2.08818562782)
ko00052	Galactose metabolism	1/164	29/7279	0.484257957112106	0.925972972992088	ENSMUSG00000000628(-1.23118022545)	Hk2(-1.23118022545)
ko00630	Glyoxylate and dicarboxylate metabolism	1/164	29/7279	0.484257957112106	0.925972972992088	ENSMUSG00000023832(1.36037357566)	Acat2(1.36037357566)
ko04218	Cellular senescence	4/164	162/7279	0.498417301313127	0.925972972992088	ENSMUSG00000015312(-1.10965841039),ENSMUSG00000032218(1.63344573421),ENSMUSG00000079507(-1.07057608092),ENSMUSG00000027715(1.81432412613)	Gadd45b(-1.10965841039),Ccnb2(1.63344573421),H2-Q1(-1.07057608092),Ccna2(1.81432412613)
ko04611	Platelet activation	3/164	119/7279	0.50500700396676	0.925972972992088	ENSMUSG00000050147(-2.18941696028),ENSMUSG00000001506(-1.17777600588),ENSMUSG00000024965(-1.1262477521)	F2rl3(-2.18941696028),Col1a1(-1.17777600588),Fermt3(-1.1262477521)
ko00500	Starch and sucrose metabolism	1/164	31/7279	0.507328508547155	0.925972972992088	ENSMUSG00000000628(-1.23118022545)	Hk2(-1.23118022545)
ko04926	Relaxin signaling pathway	3/164	120/7279	0.510639004270099	0.925972972992088	ENSMUSG00000071658(-1.26792687869),ENSMUSG00000001506(-1.17777600588),ENSMUSG00000031740(-1.54983452396)	Gng3(-1.26792687869),Col1a1(-1.17777600588),Mmp2(-1.54983452396)
ko03018	RNA degradation	2/164	76/7279	0.514212877303955	0.925972972992088	ENSMUSG00000048546(-1.15277532763),ENSMUSG00000004267(-1.08252333092)	Tob2(-1.15277532763),Eno2(-1.08252333092)
ko00040	Pentose and glucuronate interconversions	1/164	32/7279	0.518476152669433	0.925972972992088	ENSMUSG00000043153(1.12703242174)	Ispd(1.12703242174)
ko04361	Axon regeneration	2/164	78/7279	0.528195458771325	0.925972972992088	ENSMUSG00000036698(-1.4321097301),ENSMUSG00000028678(1.85095173015)	Ago2(-1.4321097301),Kif2c(1.85095173015)
ko00230	Purine metabolism	3/164	124/7279	0.532827654936879	0.925972972992088	ENSMUSG00000110195(-4.05789895228),ENSMUSG00000011148(-1.40057235715),ENSMUSG00000031851(-1.10739475435)	Pde2a(-4.05789895228),Adssl1(-1.40057235715),Ntpcr(-1.10739475435)
ko00250	Alanine, aspartate and glutamate metabolism	1/164	34/7279	0.540024845973183	0.925972972992088	ENSMUSG00000011148(-1.40057235715)	Adssl1(-1.40057235715)
ko04146	Peroxisome	2/164	81/7279	0.54865680772336	0.925972972992088	ENSMUSG00000002763(-1.01828236258),ENSMUSG00000027952(1.10745669559)	Pex6(-1.01828236258),Pmvk(1.10745669559)
ko04912	GnRH signaling pathway	2/164	81/7279	0.54865680772336	0.925972972992088	ENSMUSG00000000957(-1.04727424142),ENSMUSG00000031740(-1.54983452396)	Mmp14(-1.04727424142),Mmp2(-1.54983452396)
ko04976	Bile secretion	2/164	81/7279	0.54865680772336	0.925972972992088	ENSMUSG00000028645(-1.19256098516),ENSMUSG00000015846(-1.65790819866)	Slc2a1(-1.19256098516),Rxra(-1.65790819866)
ko04142	Lysosome	3/164	127/7279	0.549097466079303	0.925972972992088	ENSMUSG00000029408(-1.24634862082),ENSMUSG00000030872(-1.1811781853),ENSMUSG00000001751(-1.08229759425)	Abcb9(-1.24634862082),Gga2(-1.1811781853),Naglu(-1.08229759425)
ko04742	Taste transduction	2/164	82/7279	0.555338849629335	0.925972972992088	ENSMUSG00000056203(-1.72748998035),ENSMUSG00000046652(-2.30551465107)	Tas2r135(-1.72748998035),Tas2r143(-2.30551465107)
ko04974	Protein digestion and absorption	2/164	83/7279	0.56195112037023	0.925972972992088	ENSMUSG00000001506(-1.17777600588),ENSMUSG00000027570(-1.03152252345)	Col1a1(-1.17777600588),Col9a3(-1.03152252345)
ko00760	Nicotinate and nicotinamide metabolism	1/164	40/7279	0.599086421801113	0.925972972992088	ENSMUSG00000032271(-1.02938017893)	Nnmt(-1.02938017893)
ko04624	Toll and Imd signaling pathway	1/164	40/7279	0.599086421801113	0.925972972992088	ENSMUSG00000078923(1.14122967104)	Ube2v1(1.14122967104)
ko00620	Pyruvate metabolism	1/164	41/7279	0.608169144114225	0.925972972992088	ENSMUSG00000023832(1.36037357566)	Acat2(1.36037357566)
ko03022	Basal transcription factors	1/164	41/7279	0.608169144114225	0.925972972992088	ENSMUSG00000067995(1.05513185988)	Gtf2f2(1.05513185988)
ko00380	Tryptophan metabolism	1/164	42/7279	0.617047323219678	0.925972972992088	ENSMUSG00000023832(1.36037357566)	Acat2(1.36037357566)
ko04925	Aldosterone synthesis and secretion	2/164	92/7279	0.618292685801118	0.925972972992088	ENSMUSG00000110195(-4.05789895228),ENSMUSG00000038128(1.83560718371)	Pde2a(-4.05789895228),Camk4(1.83560718371)
ko03410	Base excision repair	1/164	43/7279	0.625725537810251	0.925972972992088	ENSMUSG00000039396(1.43123445338)	Neil3(1.43123445338)
ko04973	Carbohydrate digestion and absorption	1/164	43/7279	0.625725537810251	0.925972972992088	ENSMUSG00000000628(-1.23118022545)	Hk2(-1.23118022545)
ko04350	TGF-beta signaling pathway	2/164	94/7279	0.630036470965277	0.925972972992088	ENSMUSG00000035262(-1.05090642513),ENSMUSG00000041324(1.01480808918)	Amh(-1.05090642513),Inhba(1.01480808918)
ko04659	Th17 cell differentiation	2/164	94/7279	0.630036470965277	0.925972972992088	ENSMUSG00000027947(-1.49633704104),ENSMUSG00000015846(-1.65790819866)	Il6ra(-1.49633704104),Rxra(-1.65790819866)
ko04061	Viral protein interaction with cytokine and cytokine receptor	2/164	95/7279	0.635802904669376	0.925972972992088	ENSMUSG00000027947(-1.49633704104),ENSMUSG00000035042(-1.21062016112)	Il6ra(-1.49633704104),Ccl5(-1.21062016112)
ko04922	Glucagon signaling pathway	2/164	97/7279	0.647125765934433	0.925972972992088	ENSMUSG00000020475(-1.666687807),ENSMUSG00000028645(-1.19256098516)	Pgam2(-1.666687807),Slc2a1(-1.19256098516)
ko00071	Fatty acid degradation	1/164	46/7279	0.650604666759393	0.925972972992088	ENSMUSG00000023832(1.36037357566)	Acat2(1.36037357566)
ko03250	Viral life cycle - HIV-1	1/164	46/7279	0.650604666759393	0.925972972992088	ENSMUSG00000046718(-1.20747977037)	Bst2(-1.20747977037)
ko04928	Parathyroid hormone synthesis, secretion and action	2/164	98/7279	0.652682639345995	0.925972972992088	ENSMUSG00000000957(-1.04727424142),ENSMUSG00000015846(-1.65790819866)	Mmp14(-1.04727424142),Rxra(-1.65790819866)
ko04514	Cell adhesion molecules	3/164	148/7279	0.653168865239991	0.925972972992088	ENSMUSG00000027322(-2.18245767484),ENSMUSG00000079507(-1.07057608092),ENSMUSG00000051457(1.66720221979)	Siglec1(-2.18245767484),H2-Q1(-1.07057608092),Spn(1.66720221979)
ko04214	Apoptosis - fly	1/164	48/7279	0.666270390804394	0.925972972992088	ENSMUSG00000063694(1.01422024983)	Cycs(1.01422024983)
ko04330	Notch signaling pathway	1/164	48/7279	0.666270390804394	0.925972972992088	ENSMUSG00000039982(-1.13758685364)	Dtx4(-1.13758685364)
ko04015	Rap1 signaling pathway	4/164	202/7279	0.672798801190551	0.925972972992088	ENSMUSG00000027208(1.69104915629),ENSMUSG00000050147(-2.18941696028),ENSMUSG00000026821(-1.14374196605),ENSMUSG00000018012(-1.18227456767)	Fgf7(1.69104915629),F2rl3(-2.18941696028),Ralgds(-1.14374196605),Rac3(-1.18227456767)
ko00520	Amino sugar and nucleotide sugar metabolism	1/164	50/7279	0.681237807383462	0.925972972992088	ENSMUSG00000000628(-1.23118022545)	Hk2(-1.23118022545)
ko04145	Phagosome	3/164	157/7279	0.692214581347326	0.925972972992088	ENSMUSG00000079507(-1.07057608092),ENSMUSG00000015575(-1.11204620163),ENSMUSG00000020695(-1.28217766329)	H2-Q1(-1.07057608092),Atp6v0e(-1.11204620163),Mrc2(-1.28217766329)
ko00270	Cysteine and methionine metabolism	1/164	52/7279	0.695537861421006	0.925972972992088	ENSMUSG00000029597(-1.84842117743)	Sds(-1.84842117743)
ko04978	Mineral absorption	1/164	52/7279	0.695537861421006	0.925972972992088	ENSMUSG00000031762(-1.05781391303)	Mt2(-1.05781391303)
ko00310	Lysine degradation	1/164	53/7279	0.702446923372985	0.925972972992088	ENSMUSG00000023832(1.36037357566)	Acat2(1.36037357566)
ko00480	Glutathione metabolism	1/164	54/7279	0.709200134633272	0.925972972992088	ENSMUSG00000006344(-2.11767055467)	Ggt5(-2.11767055467)
ko04725	Cholinergic synapse	2/164	109/7279	0.709302849720804	0.925972972992088	ENSMUSG00000071658(-1.26792687869),ENSMUSG00000038128(1.83560718371)	Gng3(-1.26792687869),Camk4(1.83560718371)
ko04810	Regulation of actin cytoskeleton	4/164	215/7279	0.719637470980552	0.925972972992088	ENSMUSG00000027208(1.69104915629),ENSMUSG00000022021(1.25839214274),ENSMUSG00000018012(-1.18227456767),ENSMUSG00000025348(-1.34260758646)	Fgf7(1.69104915629),Diaph3(1.25839214274),Rac3(-1.18227456767),Itga7(-1.34260758646)
ko04014	Ras signaling pathway	4/164	218/7279	0.729721341777624	0.925972972992088	ENSMUSG00000027208(1.69104915629),ENSMUSG00000071658(-1.26792687869),ENSMUSG00000026821(-1.14374196605),ENSMUSG00000018012(-1.18227456767)	Fgf7(1.69104915629),Gng3(-1.26792687869),Ralgds(-1.14374196605),Rac3(-1.18227456767)
ko04380	Osteoclast differentiation	2/164	117/7279	0.745499876802004	0.925972972992088	ENSMUSG00000029135(-1.20095173947),ENSMUSG00000038128(1.83560718371)	Fosl2(-1.20095173947),Camk4(1.83560718371)
ko00982	Drug metabolism - cytochrome P450	1/164	62/7279	0.758018612402975	0.925972972992088	ENSMUSG00000026691(-1.46844393993)	Fmo3(-1.46844393993)
ko04391	Hippo signaling pathway - fly	1/164	62/7279	0.758018612402975	0.925972972992088	ENSMUSG00000027339(-2.07386573249)	Rassf2(-2.07386573249)
ko04720	Long-term potentiation	1/164	62/7279	0.758018612402975	0.925972972992088	ENSMUSG00000038128(1.83560718371)	Camk4(1.83560718371)
ko04010	MAPK signaling pathway	5/164	279/7279	0.759944276899733	0.925972972992088	ENSMUSG00000027208(1.69104915629),ENSMUSG00000015312(-1.10965841039),ENSMUSG00000028832(1.26803076871),ENSMUSG00000018012(-1.18227456767),ENSMUSG00000020190(-1.13192927989)	Fgf7(1.69104915629),Gadd45b(-1.10965841039),Stmn1(1.26803076871),Rac3(-1.18227456767),Mknk2(-1.13192927989)
ko04152	AMPK signaling pathway	2/164	121/7279	0.762115135784803	0.925972972992088	ENSMUSG00000027715(1.81432412613),ENSMUSG00000026773(-1.51913906931)	Ccna2(1.81432412613),Pfkfb3(-1.51913906931)
ko00562	Inositol phosphate metabolism	1/164	64/7279	0.768892031286488	0.925972972992088	ENSMUSG00000037940(2.2600226357)	Inpp4b(2.2600226357)
ko04622	RIG-I-like receptor signaling pathway	1/164	64/7279	0.768892031286488	0.925972972992088	ENSMUSG00000064289(1.02784316018)	Tank(1.02784316018)
ko04664	Fc epsilon RI signaling pathway	1/164	65/7279	0.774145213111716	0.925972972992088	ENSMUSG00000018012(-1.18227456767)	Rac3(-1.18227456767)
ko04918	Thyroid hormone synthesis	1/164	65/7279	0.774145213111716	0.925972972992088	ENSMUSG00000026976(1.39862907988)	Pax8(1.39862907988)
ko04621	NOD-like receptor signaling pathway	3/164	181/7279	0.780091814277629	0.925972972992088	ENSMUSG00000073489(1.03824837645),ENSMUSG00000035042(-1.21062016112),ENSMUSG00000064289(1.02784316018)	Ifi204(1.03824837645),Ccl5(-1.21062016112),Tank(1.02784316018)
ko04650	Natural killer cell mediated cytotoxicity	2/164	126/7279	0.781563897876958	0.925972972992088	ENSMUSG00000079507(-1.07057608092),ENSMUSG00000018012(-1.18227456767)	H2-Q1(-1.07057608092),Rac3(-1.18227456767)
ko04662	B cell receptor signaling pathway	1/164	67/7279	0.784298156386317	0.925972972992088	ENSMUSG00000018012(-1.18227456767)	Rac3(-1.18227456767)
ko04062	Chemokine signaling pathway	3/164	187/7279	0.798554788596931	0.925972972992088	ENSMUSG00000071658(-1.26792687869),ENSMUSG00000018012(-1.18227456767),ENSMUSG00000035042(-1.21062016112)	Gng3(-1.26792687869),Rac3(-1.18227456767),Ccl5(-1.21062016112)
ko04371	Apelin signaling pathway	2/164	131/7279	0.7996131301411	0.925972972992088	ENSMUSG00000071658(-1.26792687869),ENSMUSG00000038128(1.83560718371)	Gng3(-1.26792687869),Camk4(1.83560718371)
ko04910	Insulin signaling pathway	2/164	132/7279	0.803061511218522	0.925972972992088	ENSMUSG00000020190(-1.13192927989),ENSMUSG00000000628(-1.23118022545)	Mknk2(-1.13192927989),Hk2(-1.23118022545)
ko04140	Autophagy - animal	2/164	133/7279	0.806457455196515	0.925972972992088	ENSMUSG00000020108(-1.51425290102),ENSMUSG00000064289(1.02784316018)	Ddit4(-1.51425290102),Tank(1.02784316018)
ko00590	Arachidonic acid metabolism	1/164	73/7279	0.812114228665811	0.925972972992088	ENSMUSG00000006344(-2.11767055467)	Ggt5(-2.11767055467)
ko04721	Synaptic vesicle cycle	1/164	73/7279	0.812114228665811	0.925972972992088	ENSMUSG00000015575(-1.11204620163)	Atp6v0e(-1.11204620163)
ko04138	Autophagy - yeast	1/164	75/7279	0.820569604598938	0.925972972992088	ENSMUSG00000032594(-1.26711170323)	Ip6k1(-1.26711170323)
ko04612	Antigen processing and presentation	1/164	75/7279	0.820569604598938	0.925972972992088	ENSMUSG00000079507(-1.07057608092)	H2-Q1(-1.07057608092)
ko04310	Wnt signaling pathway	2/164	141/7279	0.831808546776179	0.925972972992088	ENSMUSG00000018012(-1.18227456767),ENSMUSG00000031169(-1.69664347986)	Rac3(-1.18227456767),Porcn(-1.69664347986)
ko04610	Complement and coagulation cascades	1/164	79/7279	0.836362285498568	0.925972972992088	ENSMUSG00000050147(-2.18941696028)	F2rl3(-2.18941696028)
ko04911	Insulin secretion	1/164	79/7279	0.836362285498568	0.925972972992088	ENSMUSG00000028645(-1.19256098516)	Slc2a1(-1.19256098516)
ko04520	Adherens junction	1/164	80/7279	0.840089588995545	0.925972972992088	ENSMUSG00000018012(-1.18227456767)	Rac3(-1.18227456767)
ko04024	cAMP signaling pathway	3/164	204/7279	0.843980338469818	0.925972972992088	ENSMUSG00000035262(-1.05090642513),ENSMUSG00000018012(-1.18227456767),ENSMUSG00000038128(1.83560718371)	Amh(-1.05090642513),Rac3(-1.18227456767),Camk4(1.83560718371)
ko04390	Hippo signaling pathway	2/164	146/7279	0.84610263789921	0.925972972992088	ENSMUSG00000017716(1.60924994647),ENSMUSG00000035262(-1.05090642513)	Birc5(1.60924994647),Amh(-1.05090642513)
ko04657	IL-17 signaling pathway	1/164	82/7279	0.847292914182831	0.925972972992088	ENSMUSG00000056501(-1.13357392212)	Cebpb(-1.13357392212)
ko04727	GABAergic synapse	1/164	82/7279	0.847292914182831	0.925972972992088	ENSMUSG00000071658(-1.26792687869)	Gng3(-1.26792687869)
ko04150	mTOR signaling pathway	2/164	147/7279	0.848826518441937	0.925972972992088	ENSMUSG00000032633(-1.04326062514),ENSMUSG00000020108(-1.51425290102)	Flcn(-1.04326062514),Ddit4(-1.51425290102)
ko00564	Glycerophospholipid metabolism	1/164	83/7279	0.850772692156155	0.925972972992088	ENSMUSG00000058793(-1.0694639775)	Cds2(-1.0694639775)
ko04141	Protein processing in endoplasmic reticulum	2/164	149/7279	0.854143931858017	0.925972972992088	ENSMUSG00000028410(1.01865622736),ENSMUSG00000037306(-1.00109454419)	Dnaja1(1.01865622736),Man1c1(-1.00109454419)
ko04713	Circadian entrainment	1/164	86/7279	0.860746152694934	0.925972972992088	ENSMUSG00000071658(-1.26792687869)	Gng3(-1.26792687869)
ko04211	Longevity regulating pathway	1/164	87/7279	0.863921132669636	0.925972972992088	ENSMUSG00000038128(1.83560718371)	Camk4(1.83560718371)
ko03015	mRNA surveillance pathway	1/164	89/7279	0.870056839783242	0.925972972992088	ENSMUSG00000036572(1.56191096958)	Upf3b(1.56191096958)
ko04620	Toll-like receptor signaling pathway	1/164	95/7279	0.886862182809773	0.925972972992088	ENSMUSG00000035042(-1.21062016112)	Ccl5(-1.21062016112)
ko04360	Axon guidance	2/164	164/7279	0.888908521340447	0.925972972992088	ENSMUSG00000038777(-1.42335856383),ENSMUSG00000018012(-1.18227456767)	Sema6c(-1.42335856383),Rac3(-1.18227456767)
ko03082	ATP-dependent chromatin remodeling	1/164	99/7279	0.896846855176095	0.925972972992088	ENSMUSG00000018189(1.1595869002)	Uchl5(1.1595869002)
ko04064	NF-kappa B signaling pathway	1/164	103/7279	0.90595525543809	0.925972972992088	ENSMUSG00000015312(-1.10965841039)	Gadd45b(-1.10965841039)
ko04724	Glutamatergic synapse	1/164	106/7279	0.912257760313784	0.925972972992088	ENSMUSG00000071658(-1.26792687869)	Gng3(-1.26792687869)
ko04144	Endocytosis	3/164	241/7279	0.913333401137669	0.925972972992088	ENSMUSG00000034190(-1.05094996621),ENSMUSG00000079507(-1.07057608092),ENSMUSG00000051343(-1.20998466897)	Chmp7(-1.05094996621),H2-Q1(-1.07057608092),Rab11fip5(-1.20998466897)
ko04670	Leukocyte transendothelial migration	1/164	107/7279	0.914263856411447	0.925972972992088	ENSMUSG00000031740(-1.54983452396)	Mmp2(-1.54983452396)
ko04722	Neurotrophin signaling pathway	1/164	111/7279	0.92184249467799	0.925972972992088	ENSMUSG00000038128(1.83560718371)	Camk4(1.83560718371)
ko04071	Sphingolipid signaling pathway	1/164	120/7279	0.936546900297455	0.925972972992088	ENSMUSG00000018012(-1.18227456767)	Rac3(-1.18227456767)
ko04726	Serotonergic synapse	1/164	122/7279	0.939420995439427	0.925972972992088	ENSMUSG00000071658(-1.26792687869)	Gng3(-1.26792687869)
ko04915	Estrogen signaling pathway	1/164	123/7279	0.940809140856212	0.925972972992088	ENSMUSG00000031740(-1.54983452396)	Mmp2(-1.54983452396)
ko04728	Dopaminergic synapse	1/164	124/7279	0.942165666974097	0.925972972992088	ENSMUSG00000071658(-1.26792687869)	Gng3(-1.26792687869)
ko04550	Signaling pathways regulating pluripotency of stem cells	1/164	131/7279	0.950834160456482	0.925972972992088	ENSMUSG00000041324(1.01480808918)	Inhba(1.01480808918)
ko03040	Spliceosome	1/164	135/7279	0.955194261099212	0.925972972992088	ENSMUSG00000002477(1.09627005914)	Snrpd1(1.09627005914)
ko04072	Phospholipase D signaling pathway	1/164	137/7279	0.957227939868999	0.925972972992088	ENSMUSG00000026821(-1.14374196605)	Ralgds(-1.14374196605)
ko04261	Adrenergic signaling in cardiomyocytes	1/164	139/7279	0.959169849770066	0.925972972992088	ENSMUSG00000026414(1.88379715817)	Tnnt2(1.88379715817)
ko04921	Oxytocin signaling pathway	1/164	142/7279	0.961919602997551	0.925972972992088	ENSMUSG00000038128(1.83560718371)	Camk4(1.83560718371)
ko04020	Calcium signaling pathway	2/164	228/7279	0.967244545799824	0.925972972992088	ENSMUSG00000027208(1.69104915629),ENSMUSG00000038128(1.83560718371)	Fgf7(1.69104915629),Camk4(1.83560718371)
ko04022	cGMP-PKG signaling pathway	1/164	153/7279	0.970517362849564	0.925972972992088	ENSMUSG00000110195(-4.05789895228)	Pde2a(-4.05789895228)
ko04217	Necroptosis	1/164	157/7279	0.973139721303872	0.925972972992088	ENSMUSG00000034190(-1.05094996621)	Chmp7(-1.05094996621)
ko04080	Neuroactive ligand-receptor interaction	1/164	322/7279	0.999450508721446	0.940899723398024	ENSMUSG00000050147(-2.18941696028)	F2rl3(-2.18941696028)
ko04740	Olfactory transduction	2/164	879/7279	0.999999987273962	0.940899723398024	ENSMUSG00000051359(-1.79338492026),ENSMUSG00000110195(-4.05789895228)	Ncald(-1.79338492026),Pde2a(-4.05789895228)
